# Supplementary material for: Transcriptome analysis of fenugreek under mixed saline-alkali stress
Source: Front Plant Sci. 2026 Mar 30;17:1753943. doi: 10.3389/fpls.2026.1753943 (PMC13070767; doi:10.3389/fpls.2026.1753943)
Supplement: Supplementary file 1 [file Supplementaryfile1.xlsx]

## Sheet: Quality statistics
Supplementary Table S1：Quality statistics of clean reads
#SampleID	ReadSum	BaseSum	GC(%)	N(%)	Q20(%)	CycleQ20(%)	Q30(%)
QH100-1	23219988	6927865541	42.3	0.04	97.93	100	94.31
QH100-2	24645473	7371158347	41.62	0.04	97.99	100	94.48
QH100-3	24722093	7384637824	42.22	0.04	98	100	94.41
QH200-1	23774741	7090806218	42.38	0.01	98.03	100	94.48
QH200-2	22495389	6734112074	42.51	0.03	98.44	100	95.46
QH200-3	24686480	7377255589	42.22	0.03	98.05	100	94.6
QHCK-1	23936298	7166068428	42.27	0.03	98.03	100	94.53
QHCK-2	24845857	7427792906	42.15	0.03	97.92	100	94.24
QHCK-3	23287273	6966522815	41.42	0.03	97.87	100	94.17

## Sheet: QH100-QH200-QHCK.Mapped.stat
Supplementary Table S2. Summary of read mapping statistics for all RNA-seq libraries.
#SampleID	Total Reads		Mapped Reads		Uniq mapped Reads		Multi mapped Reads
QH100-1	23219988	1	20502573	0.883	7632276	0.3723	12870297	0.6277
QH100-2	24645473	1	21520768	0.8732	8004041	0.3719	13516727	0.6281
QH100-3	24722093	1	21934036	0.8872	8198031	0.3738	13736005	0.6262
QH200-1	23774741	1	21154548	0.8898	7710859	0.3645	13443689	0.6355
QH200-2	22495389	1	20062853	0.8919	7363312	0.367	12699541	0.633
QH200-3	24686480	1	21872816	0.886	8207028	0.3752	13665788	0.6248
QHCK-1	23936298	1	21345859	0.8918	7992043	0.3744	13353816	0.6256
QHCK-2	24845857	1	21789566	0.877	8285779	0.3803	13503787	0.6197
QHCK-3	23287273	1	20383208	0.8753	7720678	0.3788	12662530	0.6212
