# Supplementary material for: Transcriptome analysis of fenugreek under mixed saline-alkali stress
Source: Front Plant Sci. 2026 Mar 30;17:1753943. doi: 10.3389/fpls.2026.1753943 (PMC13070767; doi:10.3389/fpls.2026.1753943)
Supplement: Supplementary file 2 [file Supplementaryfile2.xlsx]

## Sheet: QHCKvs_QH100.DEG 
QHCKvs_QH100.DEG
#ID	QHCK-3_Count	QHCK-2_Count	QHCK-1_Count	QH100-1_Count	QH100-3_Count	QH100-2_Count	QHCK-3_FPKM	QHCK-2_FPKM	QHCK-1_FPKM	QH100-1_FPKM	QH100-3_FPKM	QH100-2_FPKM	FDR	log2FC	regulated
TRINITY_DN1001_c0_g3	1213	1079	981	471	649	418	31.61	26	24.38	12.12	15.73	10.44	0.000436621408622852	-1.11237	down
TRINITY_DN1015_c0_g1	350	756	583	1461	1301	1375	15.37	35.43	31.23	72.36	60.43	69.26	0.00293416358922316	1.26575492841589	up
TRINITY_DN10184_c0_g1	1850	1054	356	293	256	217	29.78	14.06	5.05	4.36	3.73	3.54	0.00225830969371626	-2.08167	down
TRINITY_DN10304_c0_g1	297	48	312	43	14	24	9.08	1.37	9.15	1.3	0.4	0.7	0.0023489098136993	-3.04648	down
TRINITY_DN10368_c0_g1	5487	5319	3515	1509	3115	2300	242.03	219.16	149.18	65.72	127.66	96.36	0.00915223201037187	-1.07699	down
TRINITY_DN10424_c0_g1	626	732	882	224	437	372	56.43	58.68	70.48	18.38	33.56	28.76	0.00651932848645717	-1.16509	down
TRINITY_DN1053_c0_g3	107	147	148	300	236	369	4.31	5.59	5.8	12.14	9.07	14.27	0.00766151269748852	1.13442712052584	up
TRINITY_DN106_c0_g1	6491	2184	2465	555	1593	1207	516.23	152.94	182.07	41.28	112.57	85.81	0.00915223201037187	-1.76508	down
TRINITY_DN10839_c0_g1	36	33	12	58	153	187	3.36	2.87	1.09	5.31	13.28	16.64	0.00590139405287504	2.26175949207145	up
TRINITY_DN10859_c0_g2	32	115	46	11	7	1	1.8	6.01	2.5	1.15	0.34	0.06	0.00777978687610092	-3.32801	down
TRINITY_DN11193_c0_g1	11210	8655	5652	2824	3602	3270	376.23	271.4	182.15	93.8	112.38	104.28	8.83865510857356e-06	-1.41462	down
TRINITY_DN113_c0_g1	276	290	223	460	476	747	5.91	5.81	4.58	9.76	9.47	15.18	0.00240105751125934	1.05813315628669	up
TRINITY_DN1144_c0_g1	20255	23834	62658	10172	13131	12217	391.07	495.74	1232.37	183.59	213.84	200.55	0.00681323176014034	-1.65252	down
TRINITY_DN1157_c0_g1	2049	1817	1128	116	519	176	82.86	68.64	43.86	4.63	19.5	6.76	3.89461779494599e-05	-2.64855	down
TRINITY_DN11597_c0_g1	1055	1229	676	257	532	363	19.21	20.24	11.32	4.46	8.68	6.15	0.00193817610114193	-1.3859	down
TRINITY_DN11773_c0_g1	27	35	16	91	125	69	1.7	1.78	0.97	4.67	7.15	3.18	0.00670191697948834	1.85900783477542	up
TRINITY_DN1192_c0_g1	501	344	177	67	113	73	32.72	21.14	10.29	4.6	6.65	4.72	0.000333880413940936	-2.02659	down
TRINITY_DN11994_c0_g2	1661	2081	2303	931	1202	854	75.65	54.17	47.44	22.2	25.28	29.44	0.00170246895225933	-1.04992	down
TRINITY_DN12065_c1_g1	39	29	62	633	313	165	2.06	1.39	2.74	21.51	10.4	6.06	1.92117465738307e-05	3.08623949899488	up
TRINITY_DN1210_c0_g1	2557	3089	1979	839	1103	708	87.05	98.63	65.03	28.56	35	23.3	6.94335198860513e-07	-1.54074	down
TRINITY_DN12389_c0_g1	9	11	8	69	55	30	1.1	1.26	0.96	8.25	6.26	3.53	0.00594468449895614	2.45518887390935	up
TRINITY_DN1243_c0_g1	3492	2570	3155	5854	7460	9886	111.59	77.97	98.97	187.23	225.48	305.64	8.83865510857356e-06	1.2880819773023	up
TRINITY_DN12451_c0_g1	655	1327	1165	3644	2387	2439	39.29	74.22	67.39	215.05	132.92	139.18	0.00273228	1.40915774356458	up
TRINITY_DN125_c0_g3	2837	2633	2855	900	1347	1564	45.8	39.77	44.17	14.41	20.36	24	3.08367942453643e-05	-1.17121	down
TRINITY_DN1264_c0_g1	600	1095	999	416	342	448	19.77	35.01	32.38	13.58	10.58	14.08	0.00384653558547489	-1.19295	down
TRINITY_DN1296_c0_g1	251	287	474	98	82	18	16.21	17.33	29.63	6.24	4.9	1.1	0.00489289452446981	-2.36824	down
TRINITY_DN13240_c0_g1	589	984	940	1573	3089	2644	47.52	73.66	73.54	124.76	231.85	203.38	0.000344823415522131	1.49326180813256	up
TRINITY_DN13263_c0_g1	209	240	215	399	476	535	7.96	4.86	5.87	10.82	12.25	16.04	4.04918858635162e-05	1.05220607383301	up
TRINITY_DN133_c0_g1	157	258	282	520	465	616	10.66	16.46	19.19	35.16	29.38	39.89	0.00742918334085597	1.15971464313909	up
TRINITY_DN13735_c0_g2	384	320	359	146	208	159	16.91	12.91	15.3	6.43	8.62	6.69	0.00147627318155715	-1.08297	down
TRINITY_DN1375_c0_g1	3329	3365	3824	7318	6916	9391	52.59	49.71	57.81	114.61	101.47	140.61	7.55565341574023e-07	1.12917961544028	up
TRINITY_DN1376_c0_g1	245	322	229	83	148	69	8.74	13.64	9.13	3.31	4.86	2.61	0.00704018825767174	-1.42923	down
TRINITY_DN13896_c0_g4	134	100	41	6	0	4	12.35	8.6	3.67	0.54	0	0.35	7.33398933057927e-06	-4.77611	down
TRINITY_DN13919_c0_g1	97	203	201	336	468	631	18.49	33.05	36.7	60.01	82.94	119.08	0.00594468449895614	1.4660125804621	up
TRINITY_DN1413_c1_g1	2676	3946	2310	454	1105	691	88.95	122.65	74.06	14.92	34.15	21.87	2.0261441686677e-06	-2.01876	down
TRINITY_DN14278_c0_g1	29	89	58	241	200	195	1.33	2.54	0.69	5.16	5.7	3.09	0.00326446788416309	1.83310640242152	up
TRINITY_DN14426_c0_g1	103	159	302	1634	907	1337	5.81	7.05	14.93	85.79	45.56	65.24	3.93575664954291e-07	2.73769435829294	up
TRINITY_DN144_c0_g1	1132	390	301	69	136	110	133.94	44.29	39.11	8.1	16.9	11.67	0.000103802765496137	-2.55301	down
TRINITY_DN14578_c0_g1	887	1488	1958	3705	4046	5090	49.38	77.35	105.09	203.44	209.4	269.36	0.000376114079267071	1.51633070166972	up
TRINITY_DN14716_c0_g2	153	263	228	434	685	458	4.46	8.08	6.29	13.22	18.41	12.68	0.00480981750310572	1.25913613577878	up
TRINITY_DN1476_c0_g1	1096	1021	1410	2166	3151	2961	31.11	21.91	29.51	46.7	64.1	66.83	0.000114089878867593	1.18582048635905	up
TRINITY_DN1483_c0_g2	729	979	1166	2921	4848	3920	34.85	43.71	53.67	137.79	215.33	178.05	1.68269986992745e-09	1.97877926626083	up
TRINITY_DN1496_c0_g1	318	418	224	138	127	73	10.84	13.42	7.1	4.82	4.06	2.27	0.00452587317639849	-1.50761	down
TRINITY_DN14970_c0_g1	5080	2419	3901	1806	1483	1127	293.43	94.19	157.45	73.96	57.56	44.69	0.00292381784915401	-1.38535	down
TRINITY_DN14_c0_g1	98	151	232	1367	1044	193	2.33	3.01	4.38	27.16	19.19	3.61	0.00704285011593506	2.42651745067596	up
TRINITY_DN16066_c0_g1	0	0	1	211	292	823	0	0	0.18	37.82	50.31	146.42	1.34556159078608e-11	10.2054434396647	up
TRINITY_DN1612_c0_g2	493	820	568	1588	1504	1340	11.55	17.01	11.95	34.92	30.9	27.91	0.000265234243226179	1.21733336867097	up
TRINITY_DN1640_c0_g1	98	34	51	4	12	3	10.92	3.53	5.53	0.44	1.24	0.32	0.00195960131049457	-3.29144	down
TRINITY_DN16661_c0_g1	200	367	171	62	86	82	6.02	10.59	5.11	1.87	2.47	2.5	0.000727683256251732	-1.70429	down
TRINITY_DN1672_c0_g1	741	794	570	265	402	203	25.1	22.14	16.35	9.76	11.24	6.35	0.00262410840643661	-1.29153	down
TRINITY_DN16748_c0_g1	22276	25037	16012	7198	13253	9222	1004.62	1051.01	684.81	318.23	563.56	390.39	0.00214769389143218	-1.11905	down
TRINITY_DN17095_c0_g1	230	164	96	25	37	19	588.49	356.24	1709.79	198.27	272.44	260.38	1.32025010585782e-05	-2.60578	down
TRINITY_DN17127_c0_g1	3625	1839	1945	536	685	764	74.85	35.82	38.61	10.95	13.15	15.17	9.08220635264642e-08	-1.92954	down
TRINITY_DN17285_c0_g1	1021	693	548	19	252	47	173.81	109.88	91.74	3.19	40.29	7.82	0.00518409785706629	-2.86285	down
TRINITY_DN1739_c0_g2	1476	740	650	290	250	372	42.09	10.13	12.23	4.6	3.63	5.03	0.000271414504064666	-1.67357	down
TRINITY_DN17559_c0_g3	1582	493	923	263	257	240	69.78	19.64	38.33	11.14	9.99	9.58	0.000160721265490233	-2.00345	down
TRINITY_DN1768_c0_g1	1410	1516	1718	838	578	575	33.03	33.17	38.42	19.42	12.58	12.78	0.000376927271206195	-1.24297	down
TRINITY_DN17978_c0_g1	35	122	29	3	5	0	2.28	7.42	1.82	0.19	0.3	0	0.00091422503357942	-4.5294	down
TRINITY_DN1800_c0_g1	12693	13531	7005	2622	4615	4522	1402.65	1392.48	749.53	280.41	476.06	460.37	6.50273874682472e-05	-1.52562	down
TRINITY_DN1815_c0_g2	1148	1299	1069	558	668	556	44.87	50	39.47	20.8	22.65	18.3	6.14971315928473e-06	-1.00547	down
TRINITY_DN1827_c0_g2	66	132	6753	8	37	19	2.48	4.63	243.76	0.3	1.29	0.68	0.00411501444502631	-6.88793	down
TRINITY_DN1843_c0_g1	1211	804	623	1337	4674	5196	44.39	28.84	21.7	49.5	170.5	183.38	0.000706097162107173	2.04017591130312	up
TRINITY_DN18528_c1_g1	44	61	36	101	169	180	4.3	5.56	3.42	9.66	15.34	16.76	0.00163844488382102	1.64033595289801	up
TRINITY_DN18612_c0_g1	838	495	520	283	263	326	77.39	42.63	46.59	25.61	22.56	28.69	0.00329776779589591	-1.11293	down
TRINITY_DN18640_c0_g1	896	242	2241	299	171	125	20.34	5.14	48.77	6.72	3.61	2.69	0.00820179686662846	-2.55047	down
TRINITY_DN18675_c0_g3	1418	349	564	62	78	48	35.15	8.09	13.41	1.52	1.8	1.13	1.1744532555467e-09	-3.64581	down
TRINITY_DN1887_c0_g1	1283	850	649	423	511	423	27.06	16.74	12.95	8.69	9.88	8.06	0.00901764758510839	-1.05249	down
TRINITY_DN19151_c2_g1	7506	3315	3982	2014	2399	2209	307.32	126.8	156.78	81.45	91.26	85.89	0.00790428914135234	-1.18418	down
TRINITY_DN19194_c0_g1	404	938	734	1470	1778	2069	35.93	83.54	63.88	128.67	148.04	174.97	0.00342820811514714	1.31769879173675	up
TRINITY_DN19273_c0_g2	722	156	247	12	14	9	59.61	12.02	19.75	0.97	1.07	0.71	1.55676566031993e-12	-5.01802	down
TRINITY_DN19310_c0_g1	158	111	161	391	290	301	6.08	3.99	5.95	14.86	10.37	11	0.00782717820273173	1.16651417605569	up
TRINITY_DN19661_c0_g1	159	481	603	1285	1641	1222	6.67	18.85	24.34	53.25	63.98	48.7	0.00915223201037187	1.69275887315203	up
TRINITY_DN19853_c0_g1	2394	1770	1165	819	1005	775	82.47	56.97	38.55	27.9	32.17	25.34	0.00914671162169251	-1.04939	down
TRINITY_DN1994_c0_g2	183	198	220	513	547	490	11.23	10.47	12.26	27.45	28.71	27.01	5.81260693598465e-07	1.33636399098906	up
TRINITY_DN2027_c0_g1	1160	1597	1472	2827	3220	4045	40.56	52.15	49.31	97.69	104.68	134.89	3.37712917806023e-06	1.21560047488586	up
TRINITY_DN2051_c1_g1	87	120	248	844	598	641	1.84	2.38	4.94	16.57	11.23	12.88	0.000179442920514184	2.15062623512361	up
TRINITY_DN20531_c0_g1	46	76	48	14	11	12	2.83	5.41	2.39	0.71	0.53	0.59	0.00257755474113413	-2.21914	down
TRINITY_DN20561_c0_g1	900	72	936	66	55	75	56.66	4.23	56.89	4.09	3.22	4.49	0.000485389142531688	-3.33484	down
TRINITY_DN20578_c0_g1	360	270	210	94	116	43	16.71	11.7	9.38	4.31	5	1.9	0.0045033658949064	-1.73612	down
TRINITY_DN20644_c0_g2	716	185	114	21	29	5	80.71	19.44	12.51	2.31	3.04	0.54	1.41753181120258e-05	-4.18955	down
TRINITY_DN20653_c0_g3	35	31	48	145	103	113	24.85	19.88	35.6	91.63	66.15	78.66	0.00386470671712502	1.6340455202107	up
TRINITY_DN2076_c0_g2	430	132	230	95	62	65	25.02	7.17	12.91	5.45	3.35	3.6	0.00772824412551335	-1.84756	down
TRINITY_DN2080_c0_g1	1011	865	447	224	380	314	53.62	42.3	22.02	12.3	18.41	14.95	0.0038706861237566	-1.35933	down
TRINITY_DN2099_c0_g1	8213	8158	9183	3477	3979	3401	480.82	423.05	494.14	203.35	219.28	197.26	5.95537863513947e-10	-1.2662	down
TRINITY_DN2111_c1_g1	124	101	68	178	445	509	1.99	17.22	32.44	27.75	97.43	39.17	0.000813933952325641	1.90850643513146	up
TRINITY_DN2124_c0_g1	4134	5875	2812	13055	13917	11799	133.29	177.82	87.46	418.3	417.78	363.14	1.99250842660905e-06	1.58554451524622	up
TRINITY_DN2137_c1_g1	426	835	279	104	164	154	13.14	25.46	7.62	2.56	3.96	3.52	0.000687686690809971	-1.88624	down
TRINITY_DN214_c0_g1	2747	1606	1460	431	989	394	185.44	101.98	97.82	29.42	63.09	25.58	0.00254671383421799	-1.70043	down
TRINITY_DN21535_c0_g1	1095	6372	1398	417	221	271	114.24	619.76	141.81	42.55	21.42	26.96	1.32025010585782e-05	-3.27492	down
TRINITY_DN21728_c0_g1	959	917	1305	2238	8428	3132	41.99	34.41	53.54	95.94	349.46	138.16	0.000791396719256248	2.06878065984228	up
TRINITY_DN2187_c0_g1	26	30	51	184	893	124	6.93	7.41	13.57	46.78	220.77	31.86	0.000235889263514162	3.44088471896993	up
TRINITY_DN2224_c0_g1	7039	2430	4084	1062	1838	1108	319.88	103.78	179.05	47.48	77.73	47.8	0.000895957228455234	-1.7858	down
TRINITY_DN2241_c1_g1	1753	190	798	187	101	76	35.33	3.56	18.74	3.83	1.86	1.44	0.00138573213191085	-2.91143	down
TRINITY_DN2259_c0_g1	1040	852	992	318	568	407	36.05	27.6	33.03	10.9	18.3	13.39	0.000712484848185212	-1.19423	down
TRINITY_DN22789_c0_g1	23	47	213	1907	1463	791	0.92	1.75	8.15	74.95	54.09	29.83	0.00552600116253787	3.82097102720306	up
TRINITY_DN2333_c0_g1	6453	5152	7855	14165	14269	20305	164.12	122.24	190.05	350.87	331.79	481.17	6.23260842741526e-05	1.27780093311199	up
TRINITY_DN2400_c1_g1	2934	2232	2006	338	1121	1048	130.97	91.33	81.08	15.3	48.82	44.77	0.00518409785706629	-1.56359	down
TRINITY_DN2405_c0_g1	5351	5134	6284	13571	9465	12824	87.93	78.33	98.25	219.82	144.32	198.79	0.000468583915621974	1.06639152924817	up
TRINITY_DN2439_c0_g1	545	542	858	1386	1368	1575	27.5	25.54	41.7	68.98	64.14	75.52	0.00292101728229306	1.10988163377893	up
TRINITY_DN24408_c0_g1	1405	1685	1409	4846	5301	4427	92.87	103.96	89.95	315.16	325.52	278.34	1.02726674757223e-17	1.67227273367889	up
TRINITY_DN2440_c0_g1	469	764	409	134	196	86	19.74	28.87	16.19	4.81	6.06	2.61	8.03993005418016e-05	-1.99124	down
TRINITY_DN24471_c0_g1	615	423	399	158	294	185	16.13	10.37	10.04	4.1	7.17	4.6	0.00898735450296513	-1.20081	down
TRINITY_DN24529_c0_g1	210	141	1118	53	42	57	8.96	5.7	43.58	2.27	1.67	2.29	0.000393333520269908	-3.35479	down
TRINITY_DN251_c0_g2	123	273	208	428	577	643	2.94	6.11	4.77	10.15	12.84	14.6	0.00262954248087357	1.40857646630699	up
TRINITY_DN2530_c0_g1	992	1343	1303	4352	2203	4398	30.91	39.66	39.81	141.38	66.63	136.28	0.000160721265490233	1.56140039005351	up
TRINITY_DN2532_c0_g1	13986	16718	12356	5800	8962	6177	568.78	618.98	492.23	253	345.19	247.63	0.000350105738969324	-1.06531	down
TRINITY_DN25825_c0_g1	1918	1483	413	130	275	248	84.73	60.99	17.97	5.64	11.47	10.48	6.68787589077588e-05	-2.56228	down
TRINITY_DN2582_c0_g1	525	837	1116	2990	7789	2415	40.57	50.49	50.78	125.57	288.67	105.05	0.000111034153247285	2.36937476117323	up
TRINITY_DN2589_c0_g1	6235	6149	6409	2056	3706	3261	272.25	240.99	250.57	144.46	199.73	186.72	0.000344823415522131	-1.09999	down
TRINITY_DN2597_c0_g2	289	629	425	939	1289	951	7.24	12.25	8.59	19.75	24.55	20.1	0.00820179686662846	1.21634577036792	up
TRINITY_DN2600_c0_g3	482	14	371	21	17	12	19.88	0.54	14.72	0.86	0.65	0.47	0.000687686690809971	-4.14419	down
TRINITY_DN2623_c0_g1	1077	1156	785	418	619	340	37.31	37.95	26.33	14.39	19.92	10.94	0.00486840481695688	-1.14837	down
TRINITY_DN2642_c0_g1	550	384	349	232	118	142	25.56	16.44	15.25	10.52	5.13	6.31	0.00710534862786851	-1.38786	down
TRINITY_DN26502_c0_g1	148	26	151	17	13	13	44.55	7.23	45.56	4.85	3.62	3.78	0.00299565475040862	-2.95669	down
TRINITY_DN2651_c0_g1	101	132	65	14	22	32	4.65	6.05	3.54	0.68	1.21	1.56	0.00100574868512274	-2.16319	down
TRINITY_DN2659_c1_g1	211	222	195	89	119	111	11.72	10.61	10.09	4.36	5.6	6	0.00321918133368312	-1.0081	down
TRINITY_DN26669_c0_g1	412	291	128	51	74	73	4.03	2.66	1.2	0.49	0.67	0.68	0.000439294263561238	-2.08479	down
TRINITY_DN2701_c1_g1	1350	1049	1435	2751	2446	3011	34.22	24.72	36.57	68.87	58.09	73.5	0.000181933611341236	1.06300013167954	up
TRINITY_DN2724_c0_g1	265	575	1017	58	64	55	24.76	50.48	93.73	5.4	5.9	5.16	3.75865211531134e-09	-3.44467	down
TRINITY_DN2724_c0_g3	32	236	226	22	4	5	5.02	28.16	26.02	3.79	0.43	0.62	0.000740542003546502	-3.99573	down
TRINITY_DN2791_c0_g1	134740	88298	48282	37797	25530	15843	44555.6	30772.7	18232.7	14147.1	9467.77	4885.32	0.00254671383421799	-1.7625	down
TRINITY_DN28441_c0_g4	18	53	53	232	96	240	0.61	1.67	1.72	7.75	3.01	7.69	0.00651932848645717	2.15963356209666	up
TRINITY_DN2872_c0_g1	589	533	472	179	110	155	9.91	8.21	7.6	3.05	1.76	2.52	9.09783090345885e-09	-1.86255	down
TRINITY_DN28791_c0_g1	140	83	107	198	497	372	10.08	5.61	7.49	14.1	33.27	25.64	0.00256668174077453	1.65006799702749	up
TRINITY_DN28_c0_g1	35792	42330	52308	2036	769	210	2298.9	2164.11	2984.63	135.71	43.71	10.37	5.96712701671082e-08	-5.42033	down
TRINITY_DN29085_c0_g2	182	154	194	418	357	373	7.21	5.57	7.11	16.08	12.97	14.16	0.00117780747511414	1.08690983852388	up
TRINITY_DN2937_c0_g1	184	138	232	413	457	502	15.55	10.98	19.06	34.3	35.91	40.04	0.00100575552300819	1.26525025741795	up
TRINITY_DN2974_c0_g2	142	215	329	680	1202	1512	2.74	4.3	5.82	12.45	20.78	28.41	7.62885547578678e-06	2.24059571447749	up
TRINITY_DN2979_c0_g2	149	198	118	39	49	28	8.76	10.87	6.69	2.26	2.68	1.57	7.19632471528297e-05	-2.01686	down
TRINITY_DN305_c0_g2	260	75	1411	51	61	40	15.42	4.15	80.73	2.98	3.36	2.26	0.00128277134903524	-3.60423	down
TRINITY_DN3091_c0_g1	46	28	30	84	104	153	3.7	2.1	2.34	6.64	7.78	11.73	0.00406823758176605	1.67433982057823	up
TRINITY_DN3096_c0_g1	165	30	30	5	9	0	10.98	1.86	1.93	0.33	0.56	0	0.00995245199291694	-3.99291	down
TRINITY_DN31323_c0_g5	398	484	426	138	160	183	7.15	8.13	7.96	2.46	2.67	3.12	8.49803306722533e-09	-1.47698	down
TRINITY_DN3133_c2_g1	574	327	606	1389	1175	1664	20.45	10.69	20.3	49.13	38.81	56.47	0.000324446992520837	1.44713816622489	up
TRINITY_DN3136_c0_g1	220	438	559	33	30	16	53.25	89.27	119.13	7.41	6.43	4.03	1.33934980632955e-12	-3.97534	down
TRINITY_DN3147_c0_g1	785	536	1396	5019	10884	10645	69.04	44.01	124.6	444.1	945.71	929.17	3.18086254935109e-11	3.21868912783598	up
TRINITY_DN3164_c0_g1	10357	6049	5927	3943	3288	3464	529.99	274.46	273.45	192.22	151.3	167.84	0.00329776779589591	-1.07799	down
TRINITY_DN3224_c0_g1	80	27	54	353	272	223	1.7	0.5	0.97	6.88	5.03	4.23	4.48034769758713e-05	2.3808403015592	up
TRINITY_DN32454_c0_g1	90	152	56	0	10	3	17.47	28.71	12.02	0	1.39	0.43	3.89620161146219e-05	-4.5463	down
TRINITY_DN32487_c0_g1	46	447	102	14	26	27	10.55	95.38	23.67	3.06	5.51	5.93	0.0028109017029935	-3.17217	down
TRINITY_DN32822_c0_g1	21	31	12	105	91	123	0.63	0.86	0.34	3.09	2.52	3.48	0.000111473522993096	2.29995989886928	up
TRINITY_DN32899_c0_g1	9	4	5	29	43	52	3.84	0.75	1.05	12.02	15.79	23.69	0.00348780639963406	2.7462877646996	up
TRINITY_DN3402_c0_g2	1107	337	900	236	187	180	31.66	9.01	24.7	6.68	4.97	4.89	0.000791396719256248	-1.98617	down
TRINITY_DN34087_c1_g2	1541	1552	1529	588	507	975	43.07	40.54	41	16.27	13.17	25.86	0.000687686690809971	-1.20025	down
TRINITY_DN340_c2_g1	100	220	155	659	527	382	2.4	5.05	3.44	15.43	11.73	8.61	0.000974482449400337	1.71092844346466	up
TRINITY_DN3444_c0_g1	867	1034	904	367	405	620	28.03	31.07	27.84	11.57	11.9	18.77	0.0010997690210836	-1.0511	down
TRINITY_DN3453_c1_g1	3908	4927	6421	11250	14315	11497	60.03	71.25	95.33	172.41	211.81	169.09	0.000274722475796664	1.24030098739061	up
TRINITY_DN3504_c0_g1	710	810	640	286	211	203	35.53	36.28	30.26	13.75	9.28	9.5	6.15654001082601e-08	-1.63962	down
TRINITY_DN35281_c0_g1	4451	10142	5937	17198	12940	19118	930.12	1968	1227.63	3457.94	2509.9	3835.35	0.00646174696902159	1.23901884184679	up
TRINITY_DN3538_c0_g2	2274	3245	3674	9567	12888	9755	95	135.2	154.28	420.56	506.87	413.06	1.10264349872064e-08	1.77124356713767	up
TRINITY_DN3541_c0_g1	281	88	23	7	16	15	74.16	21.5	6.05	1.76	3.91	3.81	0.0034432752625943	-3.37846	down
TRINITY_DN3554_c0_g1	764	574	587	1304	1857	2561	22.65	15.09	16.19	36.87	49.04	67.36	3.38617195911816e-06	1.5288451879977	up
TRINITY_DN3601_c0_g1	1646	48	105	25	17	10	223.33	5.64	13.81	3.42	2.14	1.45	0.00989135121554618	-5.08506	down
TRINITY_DN360_c3_g1	2332	1457	1104	773	805	515	149.19	90.86	63.84	46.93	43.08	30.34	0.00915223201037187	-1.23094	down
TRINITY_DN360_c3_g2	608	570	116	15	38	15	60.31	52.48	10.78	1.41	3.61	1.57	1.47178686018408e-08	-4.25123	down
TRINITY_DN3657_c0_g1	511	573	528	193	287	261	14.71	15.82	14.98	5.92	8.3	7.67	3.1406512719496e-05	-1.15636	down
TRINITY_DN3684_c1_g2	144	135	222	868	480	342	5.64	4.38	5.68	25.56	12.4	14.42	0.00487632837795863	1.73928279178509	up
TRINITY_DN3688_c0_g2	270	405	531	1883	1290	741	14.32	18.16	23.98	87.81	56.91	35.33	0.00461277820606233	1.68168624473336	up
TRINITY_DN3712_c0_g1	77	137	78	521	661	1473	2.13	3.7	2.14	16.03	19.3	42.65	2.98566663894582e-10	3.1367317876711	up
TRINITY_DN3728_c0_g1	19	21	19	68	78	119	0.82	0.64	0.78	2.54	2.79	4.34	0.000243727359640432	2.12676887712844	up
TRINITY_DN37918_c0_g2	61	92	93	4	2	1	14.6	29.57	34.62	1.32	0.22	0.11	8.34846377681258e-09	-5.15896	down
TRINITY_DN3799_c0_g1	1523	343	318	114	96	205	66.99	14.68	13.76	5.26	4.01	8.64	0.0032853929592837	-2.41768	down
TRINITY_DN3823_c0_g1	12731	6371	12760	28590	23237	29889	577.85	269.77	539.8	1298.47	997.55	1306.72	0.00195960131049457	1.32138266701958	up
TRINITY_DN3837_c0_g1	474	464	226	96	110	90	15.57	14.25	7.13	3.12	3.36	2.81	2.99766617805118e-06	-1.9857	down
TRINITY_DN38717_c0_g1	883	42	58	25	29	7	85.77	3.68	5.74	2.46	2.85	0.69	0.00451641143703564	-3.98553	down
TRINITY_DN3874_c1_g1	81	41	113	9	8	5	4.09	1.93	5.49	0.45	0.38	0.24	4.10168043451819e-05	-3.45478	down
TRINITY_DN3937_c1_g1	25	33	17	99	150	111	2.37	3.97	2.22	8.77	12.16	8.9	2.68763700953676e-05	2.24143232643206	up
TRINITY_DN3985_c0_g2	404	39	84	8	28	15	26.2	2.26	5.81	0.52	1.8	0.83	0.00379763726041387	-3.39131	down
TRINITY_DN4028_c0_g1	575	548	737	1172	1156	1735	18.06	14.5	20.22	32.81	30.58	46.32	0.00163844488382102	1.08108845687483	up
TRINITY_DN4076_c0_g1	1044	805	652	490	338	313	35.3	25.42	21.17	16.41	10.6	10.04	0.00682413076589894	-1.13848	down
TRINITY_DN4156_c0_g1	77	109	90	221	194	278	3.93	2.27	2.49	8.03	6.97	8.48	0.00100574868512274	1.29595571655929	up
TRINITY_DN4182_c1_g3	84	268	177	33	44	54	4.43	10.25	5.93	1.3	1.43	1.97	0.00269863104906067	-2.05299	down
TRINITY_DN4213_c0_g3	6	68	55	376	368	143	0.16	1.66	1.38	9.74	8.95	3.55	0.00850928480541179	2.76410683563918	up
TRINITY_DN42201_c0_g1	944	603	936	1521	2720	4587	28.48	16.91	27.06	44.54	74.19	126.64	0.000485389142531688	1.76751062095636	up
TRINITY_DN42229_c0_g1	150	617	283	46	98	69	6.52	25.04	11.83	1.97	3.96	2.85	0.00139422790152454	-2.33096	down
TRINITY_DN4236_c0_g2	298	43	819	39	14	20	9.93	1.34	26.21	1.29	0.43	0.63	0.000307123873731822	-4.0427	down
TRINITY_DN42663_c0_g1	361	94	102	27	35	35	53.3	12.92	14.75	3.87	4.8	4.94	0.00149168711103024	-2.53913	down
TRINITY_DN4309_c0_g1	39	36	30	0	3	2	4.37	3.76	3.27	0	0.31	0.21	0.000460909116226058	-4.43016	down
TRINITY_DN4326_c0_g3	353	547	445	1239	852	902	11.67	16.9	14.13	40.5	26.17	28.3	0.00406823758176605	1.13683845946222	up
TRINITY_DN43327_c0_g1	96	139	34	12	5	10	3.85	5.21	1.31	0.48	0.19	0.38	0.000263571098954597	-3.31334	down
TRINITY_DN43484_c0_g1	21	54	54	295	493	191	0.53	1.27	1.31	7.37	11.56	4.57	6.62004242414304e-06	2.89303757261356	up
TRINITY_DN4349_c0_g1	1303	539	395	237	181	227	43.93	16.47	12.65	7.33	5.54	7.04	0.0026793463331436	-1.80131	down
TRINITY_DN435_c0_g1	2740	1682	1565	831	1070	977	183.83	105.33	101.43	54.85	66.69	62.36	0.00211797766676207	-1.08109	down
TRINITY_DN4360_c0_g1	172	273	118	32	84	38	7.9	11.33	5.39	1.7	3.47	2.17	0.00795443644113466	-1.88903	down
TRINITY_DN4403_c0_g1	518	392	522	224	164	101	24.41	15.53	20.61	9.24	6.88	4.48	0.00240653288500338	-1.56272	down
TRINITY_DN44241_c0_g1	1878	512	5998	178	363	123	143.02	36.38	441.93	13.32	25.68	8.92	0.00859338681018736	-3.73191	down
TRINITY_DN44271_c0_g1	76	117	177	9	38	23	12.29	17.61	28.11	1.41	5.71	3.56	0.00349696251517662	-2.46518	down
TRINITY_DN44290_c0_g1	2616	24	190	13	4	2	238.45	2.04	16.8	1.16	0.34	0.17	0.00146111231920992	-7.16946	down
TRINITY_DN44435_c0_g1	32	43	28	73	554	103	1.71	2.15	3	3.85	27.56	5.24	0.00649272161000498	2.79379375869512	up
TRINITY_DN44497_c0_g1	182	39	1546	20	9	2	15.36	3.07	126.44	1.66	0.71	0.16	0.00552600116253787	-5.88221	down
TRINITY_DN44930_c0_g1	813	456	549	284	242	240	25.18	13.2	16.32	8.7	6.96	7.05	0.00144536312560432	-1.26694	down
TRINITY_DN45100_c0_g1	13	10	24	145	122	113	1.64	1.18	2.96	17.86	14.32	13.64	6.94335198860513e-07	2.97939879508745	up
TRINITY_DN45176_c0_g1	33	10	41	1433	2485	3695	1.66	0.47	1.98	70.89	115.79	176.09	8.15486147037963e-36	6.43326339595855	up
TRINITY_DN4582_c0_g1	863	523	665	219	288	262	25.65	13.66	18.45	6.8	7.87	7.59	1.29160140456979e-05	-1.44776	down
TRINITY_DN45906_c0_g1	70	306	124	585	673	620	18.28	74.02	32.29	145.8	162.99	155.96	0.00510938526115625	1.89103720685677	up
TRINITY_DN46000_c0_g1	448	534	420	196	272	228	38.95	43.31	35.4	16.71	21.97	18.88	0.000398523523850314	-1.03865	down
TRINITY_DN46032_c0_g1	408	99	177	48	14	4	41.77	9.45	17.61	4.81	1.33	0.39	0.00347887057205359	-3.34167	down
TRINITY_DN46286_c0_g1	7	6	16	22	184	81	1.53	1.21	3.46	4.61	37.25	16.97	0.00572631755269365	3.23465633822818	up
TRINITY_DN4628_c0_g1	911	50	56	40	14	27	32.16	1.68	1.71	1.26	1.26	1.21	0.00807361630429201	-3.63006	down
TRINITY_DN46294_c0_g1	446	38	712	61	30	22	72.86	5.78	114.24	9.66	4.55	3.44	0.00264893741442565	-3.43721	down
TRINITY_DN4648_c0_g1	275	465	434	181	197	185	7.98	11.05	9.9	4.86	4.68	4.59	0.00898735450296513	-1.09312	down
TRINITY_DN46506_c0_g1	155	157	126	350	269	360	6.36	6.02	4.97	14.18	10.25	14.02	0.000657592564138731	1.13765513106963	up
TRINITY_DN4654_c0_g1	2827	431	491	122	331	115	136.36	13.69	15.86	4.21	10.24	4.69	0.00486840481695688	-2.73014	down
TRINITY_DN46570_c0_g1	88	193	161	690	526	307	3.39	6.95	5.96	26.27	18.83	11.23	0.0032684794488002	1.77418253600462	up
TRINITY_DN46818_c0_g1	436	100	58	8	26	29	30.5	6.53	3.92	0.55	1.69	1.93	0.00221817542603733	-3.26362	down
TRINITY_DN4683_c0_g3	4	2	3	69	204	24	0.11	0.05	0.08	1.81	5.01	0.6	2.17674519851249e-05	5.02306522657718	up
TRINITY_DN46840_c0_g1	902	1275	2044	3469	3042	5652	93.51	133.72	206	353.5	298.91	558.72	0.0045033658949064	1.46684604569454	up
TRINITY_DN4688_c0_g1	1690	937	862	322	481	391	54.74	27.88	26.53	10.22	14.25	11.78	8.89608515941075e-05	-1.57075	down
TRINITY_DN472_c0_g1	23091	23485	42171	9612	11797	14819	557.09	556.1	972.41	224.84	255.44	329.24	0.00150367103906161	-1.35024	down
TRINITY_DN47411_c0_g1	280	308	272	106	182	132	20.11	20.64	18.88	7.48	12.14	9.02	0.00702758014231413	-1.06615	down
TRINITY_DN47510_c0_g1	32	125	94	258	348	358	3.1	11.3	8.85	24.48	31.33	33.07	0.0045033658949064	1.90064269402501	up
TRINITY_DN47680_c0_g1	268	207	220	393	451	759	48.61	34.91	39.32	68.89	75.96	131.95	0.00522360671857866	1.16186067737615	up
TRINITY_DN4774_c0_g1	14	32	106	1679	553	383	0.82	1.75	5.98	96.8	30.07	21.31	1.60276839413365e-05	4.07681281755945	up
TRINITY_DN4811_c0_g1	3212	2045	1498	892	1159	1090	83.66	49.19	37.2	22.78	27.57	26.72	0.00491602792869637	-1.125	down
TRINITY_DN4842_c0_g1	206	198	221	313	500	520	6.1	5.07	4.86	7.03	10.24	13.9	0.00384653558547489	1.04939160343365	up
TRINITY_DN4886_c2_g1	1077	1494	1329	553	608	404	87.4	122.55	105.07	43.39	48.69	31.25	7.19632471528297e-05	-1.33931	down
TRINITY_DN4902_c0_g4	1693	159	353	96	85	46	100.14	9.1	19.87	5.73	4.73	2.58	0.000759806260205305	-3.27117	down
TRINITY_DN4912_c3_g2	2282	1846	2986	4998	4617	6132	75.1	56.8	93.58	162.88	141.57	191.64	0.00150367103906161	1.1021793270913	up
TRINITY_DN4959_c0_g1	428	392	391	203	145	230	31.97	27.15	28.17	14.82	10.07	16.3	0.00158686903524054	-1.09624	down
TRINITY_DN4988_c0_g3	2831	7739	2670	1335	1518	1106	38	96.59	33.91	17.5	18.67	13.94	0.0016000731189071	-1.74802	down
TRINITY_DN5098_c0_g1	6	0	7	27	95	123	0.13	0	0.14	0.6	1.84	2.44	0.000965108630412898	4.15703848366208	up
TRINITY_DN5120_c0_g1	495	760	3281	201	362	229	22.93	31.97	152.43	9.22	15.29	10.04	0.00314446377955745	-2.59917	down
TRINITY_DN5135_c0_g2	336	379	220	772	587	619	7.03	6.37	3.56	12.97	9.59	10.81	0.00552600116253787	1.07182514571411	up
TRINITY_DN5198_c2_g2	38	44	40	157	148	170	1.66	1.49	1.4	5.81	4.99	6.75	1.72040391469635e-07	1.93238600573425	up
TRINITY_DN519_c0_g2	305	145	179	411	729	995	4.7	1.84	2.53	5.96	9.78	14.01	0.00118962312837809	1.71754314171778	up
TRINITY_DN521_c0_g1	478	629	399	168	238	122	13.76	16.43	10.89	4.81	6.42	3.32	0.000576119954002145	-1.52672	down
TRINITY_DN5226_c0_g2	2	5	12	40	49	99	0.06	0.15	0.36	1.25	1.44	2.97	0.00266920049319744	3.2298282868087	up
TRINITY_DN523_c0_g1	76	50	58	165	184	181	5.18	3.18	3.82	11.06	11.64	11.73	0.000167541432306904	1.4975088739743	up
TRINITY_DN5240_c0_g1	1	0	0	48	102	143	0.02	0	0	1.26	2.2	4.23	6.75639954708726e-07	8.03725766012246	up
TRINITY_DN5300_c0_g1	122	145	180	337	774	460	5.12	5.87	7.52	14.41	32.09	18.7	0.000310234997674877	1.76817246861478	up
TRINITY_DN5362_c0_g1	2086	1975	2659	17639	10846	10149	103.71	91.31	126.47	861.94	500.73	476.3	1.65355226101567e-12	2.50457175626022	up
TRINITY_DN5372_c0_g1	2375	1732	2857	3633	5124	5867	148.33	99.38	168.68	222.88	299.39	347.2	0.00859392156899005	1.01945571268311	up
TRINITY_DN5377_c0_g2	76	167	226	39	12	7	3.35	6.89	9.59	1.7	0.49	0.29	0.00255604363142333	-3.01989	down
TRINITY_DN5461_c0_g1	2	7	9	55	50	58	0.08	0.25	0.34	2.11	1.8	2.14	0.000459185345675972	3.13888577928396	up
TRINITY_DN5468_c0_g1	944	1158	675	223	308	197	50.44	51.68	29.55	10.76	12.9	9.13	1.02630767544903e-08	-1.94694	down
TRINITY_DN5482_c0_g1	30	22	85	4	5	6	1.83	0.91	8.91	0.68	0.54	0.49	0.00539002237574353	-3.26157	down
TRINITY_DN5482_c0_g3	497	48	305	63	15	31	18.01	1.66	10.59	2.3	0.51	1.05	0.0079049253735745	-2.96979	down
TRINITY_DN551_c0_g1	357	211	222	61	87	130	12.38	6.18	6.54	1.89	2.4	3.29	0.00262954248087357	-1.54746	down
TRINITY_DN5542_c0_g1	42	100	71	475	305	298	2.37	4	2.64	14.8	9.5	9.44	7.87990695662673e-06	2.32657877813185	up
TRINITY_DN5663_c0_g1	411	253	198	103	97	126	45.89	31.41	27.28	12.68	12.27	15.11	0.00251276985877	-1.42365	down
TRINITY_DN5689_c0_g1	41588	25892	36554	13052	21203	17796	1694.67	985.76	1437.37	506.02	799.08	689.84	0.0042589498807704	-1.03871	down
TRINITY_DN568_c1_g2	74	70	72	144	144	192	2.7	2.39	2.53	5.2	4.89	6.66	0.00544099843711845	1.11727607396659	up
TRINITY_DN5715_c0_g1	31	26	53	157	180	135	7.85	6.1	13.37	38	42.29	32.93	0.000245186109212138	2.06132742590731	up
TRINITY_DN5717_c0_g1	1022	285	233	65	104	133	126.98	32.82	29.16	7.77	11.85	15.82	0.0019201937545882	-2.37508	down
TRINITY_DN5755_c0_g2	652	502	478	155	203	134	27.24	15.67	13.59	5.22	6.65	3.7	5.81149808374204e-08	-1.75157	down
TRINITY_DN5937_c0_g1	1397	2085	1595	619	534	763	27.37	40.8	32.1	13.11	10.38	15.16	4.79561919294114e-07	-1.43625	down
TRINITY_DN5946_c0_g1	12686	5977	4877	2069	3634	2646	558.82	256.46	213.31	91.8	153.22	110.9	0.00318491763367706	-1.51585	down
TRINITY_DN6025_c0_g1	1041	1210	943	204	416	75	30.63	27.8	20.73	5.86	9.08	4.12	0.00173276024694805	-2.21296	down
TRINITY_DN6079_c1_g1	275	290	257	121	133	69	29.3	29.27	27.15	12.86	13.37	7.16	0.00411501444502631	-1.36253	down
TRINITY_DN6086_c2_g1	382	83	357	42	43	44	18.85	3.83	16.96	2.04	1.97	2.06	0.000290838968279359	-2.71467	down
TRINITY_DN6095_c0_g1	3994	3439	3815	1703	1779	1393	106.77	70.5	72.83	31.92	30.36	26.35	3.80012492023498e-07	-1.23045	down
TRINITY_DN611_c1_g1	226	515	428	936	1107	1195	10.07	23.35	17.12	33.43	39.59	45.45	0.00121405323971048	1.43182732544395	up
TRINITY_DN6169_c0_g1	2112	1291	1312	2654	3666	3377	71.84	36.75	44.36	104.16	144.49	129.49	0.00321918133368312	1.01170120553637	up
TRINITY_DN6245_c0_g1	1430	1012	928	317	233	418	46.87	21.62	22.09	9.03	5.13	10.09	9.08220635264642e-08	-1.82757	down
TRINITY_DN6276_c0_g1	1026	949	1061	1952	2549	3529	24.01	20.75	24.79	45.28	55.31	77.62	2.91130961109853e-06	1.35720140405363	up
TRINITY_DN628_c1_g1	1675	1659	2488	826	948	1056	56.08	52.14	80.14	27.47	29.55	33.52	0.0016000731189071	-1.0871	down
TRINITY_DN6454_c0_g1	551	359	622	212	271	189	11.93	7.17	12.93	4.53	5.44	3.84	0.0067655382590371	-1.22472	down
TRINITY_DN6480_c0_g1	46	81	98	193	305	265	3.06	5.02	6.29	12.62	18.83	16.75	0.00107503243959912	1.71425789077007	up
TRINITY_DN6491_c0_g1	145	84	119	197	309	406	7.87	4.55	6.24	10.76	17.31	21.58	0.00898735450296513	1.34199157577569	up
TRINITY_DN6598_c0_g1	189	253	286	489	614	546	10.81	13.41	15.95	27.72	32.8	29.87	0.00115129291742552	1.14159851434777	up
TRINITY_DN660_c1_g1	1645	1858	2187	3660	5921	4404	92.7	98.85	121.71	214.33	327.94	237.69	7.47655034302913e-05	1.25711229044763	up
TRINITY_DN6666_c0_g1	429	390	182	64	84	8	65.31	55.26	27.16	9.46	11.88	1.16	0.00667204441547326	-2.66629	down
TRINITY_DN6687_c0_g1	373	447	426	1132	1358	2182	5.84	6.17	5.94	16.38	18.41	30.84	5.30900791933286e-09	1.86011199770486	up
TRINITY_DN6703_c0_g1	323	603	430	796	1059	1026	14.3	24.7	18.13	34.84	43.33	43.31	0.00702758014231413	1.05465584940029	up
TRINITY_DN6713_c1_g1	1010	510	282	175	176	91	57.35	28.38	15.89	10.6	8.56	5.03	0.00256668174077453	-2.02	down
TRINITY_DN673_c0_g1	123	205	217	33	77	49	3.08	4.8	5.21	0.82	1.79	1.16	0.00285068205319661	-1.82261	down
TRINITY_DN6752_c0_g1	773	231	217	64	72	67	34.95	9.75	9.44	2.86	3.02	2.88	8.38514003059523e-05	-2.59993	down
TRINITY_DN6810_c0_g1	6	8	16	46	86	60	1.24	2.53	3.06	9.12	16.5	11.97	0.00221817542603733	2.62581764952679	up
TRINITY_DN6830_c0_g1	98	307	55	7	18	5	7.67	22.41	4.16	0.54	1.31	0.37	6.28278025332594e-05	-3.9384	down
TRINITY_DN6880_c0_g1	547	26	141	27	18	7	16.39	0.73	4.07	0.79	0.5	0.2	0.00285068205319661	-3.7638	down
TRINITY_DN6969_c0_g1	2794	6345	5375	14846	22044	24604	86.85	184.43	160.87	459.98	641.64	729.66	4.79976448167344e-07	2.03731925957798	up
TRINITY_DN6969_c0_g2	86	68	90	354	862	493	24.88	18.16	26.06	97.24	230.89	137.52	6.69657861618946e-10	2.76652978545897	up
TRINITY_DN6976_c0_g2	72	167	205	1207	874	830	2.29	5.13	6.57	39.09	25.89	26.62	1.0142167542014e-07	2.68160300016019	up
TRINITY_DN6987_c0_g1	574	478	290	1139	803	1506	7.09	3.48	3.24	10.98	7.99	12.11	0.00251276985877	1.34069413702566	up
TRINITY_DN702_c0_g5	25	33	32	0	3	0	2.5	3.07	3.1	0	0.28	0	0.00299565475040862	-4.94276	down
TRINITY_DN7077_c0_g1	2514	9409	1841	595	290	103	93.92	328.16	66.21	22.09	10.12	3.67	0.00750678886391366	-3.75979	down
TRINITY_DN7086_c0_g1	71	265	447	50	22	6	3.45	15.57	27.72	4.89	1.47	0.36	0.00285542785986037	-3.3407	down
TRINITY_DN720_c1_g3	0	0	0	53	46	142	0	0	0	3.27	2.68	8.47	1.80124619359428e-07	8.71616788607746	up
TRINITY_DN7225_c1_g3	3612	334	1010	154	198	109	124.45	10.96	33.16	6.12	6.39	3.49	6.44732231157712e-05	-3.43358	down
TRINITY_DN7246_c0_g1	2915	2693	4763	6391	10881	10308	159.63	137.13	253.68	346.87	554.28	531.82	0.00164387531969581	1.35427692888138	up
TRINITY_DN7385_c0_g1	1119	296	281	129	167	141	45.83	9.6	7.54	3.97	4.24	4.94	0.00859338681018736	-1.96781	down
TRINITY_DN7404_c0_g1	145	175	253	431	617	912	6.44	7.31	10.83	19.03	25.54	38.58	0.000271392859010533	1.7137253760051	up
TRINITY_DN7447_c0_g1	8281	7449	4437	2550	3659	3935	718.6	602.48	373.25	216.72	293.48	324.19	0.00560923286718902	-1.017	down
TRINITY_DN7585_c0_g1	348	326	299	581	881	576	65.07	54.11	55.47	102.06	153.3	101.67	0.00255604363142333	1.04020375793964	up
TRINITY_DN7591_c0_g1	14	13	14	311	254	141	0.47	0.41	2.71	10.39	12.74	23.69	7.70463268180875e-14	4.09697838165109	up
TRINITY_DN759_c0_g3	88	30	475	13	19	11	4.92	1.57	25.61	0.72	0.99	0.58	0.00141555312954904	-3.86985	down
TRINITY_DN763_c0_g1	65	89	72	426	232	221	3.24	3.75	2.81	17.59	8.75	8.51	0.000162656579034378	1.95363021738705	up
TRINITY_DN7646_c0_g1	124	191	124	51	54	52	4.09	5.82	3.87	1.58	1.66	1.63	0.00107294870274822	-1.50619	down
TRINITY_DN7715_c0_g1	14	38	31	125	174	169	0.9	2.05	1.78	8.74	10.33	10.12	1.56959049589724e-05	2.45633416758412	up
TRINITY_DN775_c0_g1	4834	7594	4943	2723	2474	2205	377.02	555.33	373.53	207.55	179.89	163.1	6.44732231157712e-05	-1.24631	down
TRINITY_DN775_c0_g2	2171	3414	1806	1017	1173	1112	185.76	274.79	150.67	86.01	93.97	91.42	0.000497302368016709	-1.18152	down
TRINITY_DN7769_c0_g1	11	27	37	58	318	348	5.16	11.91	17.41	24.25	129.85	153.11	0.000539819147086234	3.19062435371805	up
TRINITY_DN7794_c0_g3	3750	6223	17743	28250	56774	36991	95.48	144.64	414	678.85	1276.59	850.36	0.00579691120371693	2.06390297477426	up
TRINITY_DN7825_c0_g1	470	33	392	57	32	16	127.67	8.25	100.25	14.56	7.98	3.21	0.00832384948092297	-3.10311	down
TRINITY_DN7893_c0_g1	1148	1147	670	260	510	226	45.23	37.78	21.21	9.47	17.84	8.23	0.00170574113699343	-1.58875	down
TRINITY_DN79_c0_g2	7114	7507	5438	2144	4182	3204	482.85	463.83	355.37	142.47	257.46	183.37	0.00182481504357789	-1.10495	down
TRINITY_DN8042_c0_g1	293	72	76	14	30	15	11.65	2.65	2.91	0.54	1.09	0.57	0.00154772925859542	-2.91563	down
TRINITY_DN8069_c0_g1	197	323	296	715	1727	1914	8.63	12.09	11.42	30.57	65.02	79.58	3.03067085188652e-07	2.3611399400752	up
TRINITY_DN8124_c0_g1	903	307	282	114	161	149	33.86	7.3	5.08	2.32	3.21	2.74	0.00491602792869637	-1.83363	down
TRINITY_DN8202_c0_g1	230	77	452	20	25	17	8.06	2.49	16.54	0.68	0.8	0.56	4.77103132080705e-06	-3.67263	down
TRINITY_DN8238_c0_g1	542	35	310	53	14	13	64.74	3.91	36.28	6.21	1.57	1.5	0.0045033658949064	-3.46151	down
TRINITY_DN8297_c0_g1	207	253	204	102	59	90	22.02	22.68	15.1	10.69	6.46	6.33	0.00141223672285287	-1.42362	down
TRINITY_DN8331_c0_g1	81	23	724	9	22	13	8.36	2.36	77.79	0.94	2.22	1.3	0.00146302694214456	-4.33858	down
TRINITY_DN8357_c0_g1	209	110	145	20	9	14	9.08	4.53	6.23	1	0.51	0.59	4.02578607337571e-09	-3.44961	down
TRINITY_DN8408_c0_g1	962	85	421	26	10	6	69.27	5.88	26.04	1.92	0.68	0.27	1.19285279413046e-07	-5.11637	down
TRINITY_DN8408_c0_g2	913	31	137	28	18	41	61.42	1.88	9.35	1.79	1.09	2.59	0.00416404617545611	-3.64914	down
TRINITY_DN842_c0_g3	261	160	155	503	327	523	7.17	4.09	3.87	13.39	8.05	13.55	0.00905146265712889	1.21165627663124	up
TRINITY_DN8436_c0_g2	27	18	16	88	91	124	0.7	0.44	0.4	2.27	2.2	3.06	2.111046784453e-05	2.28216344218426	up
TRINITY_DN8570_c0_g1	72	30	392	6	11	7	8.53	3.33	48.09	0.76	1.28	0.87	0.000182584670671813	-4.45315	down
TRINITY_DN8646_c0_g1	950	77	43	7	3	3	38.15	2.9	1.64	0.31	0.11	0.11	4.79976448167344e-07	-6.33655	down
TRINITY_DN8713_c0_g1	456	755	767	1310	1301	2265	29.23	45.18	47.48	82.66	77.49	138.11	0.00461277820606233	1.25234065946999	up
TRINITY_DN8750_c0_g1	120	142	110	344	280	410	5.09	5.6	4.48	14.45	11.06	16.62	7.57789001587544e-06	1.44727595332781	up
TRINITY_DN8800_c0_g1	245	708	361	892	1478	2126	37.77	101.67	54.75	132.9	211.05	311.47	0.00342241675980068	1.73213338589849	up
TRINITY_DN8901_c0_g1	1474	2034	1034	633	659	746	47.65	53.16	28.24	17.17	17.49	19	0.000675306720500419	-1.17495	down
TRINITY_DN890_c0_g1	8517	11847	12594	30110	24319	29603	192.59	251.4	274.13	672.9	509.16	631.12	7.00434156382471e-06	1.31781122892331	up
TRINITY_DN891_c0_g1	1017	1496	2864	429	685	615	48.71	63.81	142.14	20.6	34.8	30.5	0.00255604363142333	-1.69947	down
TRINITY_DN893_c0_g1	936	1165	861	282	437	482	50.91	50.44	35.09	11.69	17.36	19.03	1.0831122305887e-05	-1.33862	down
TRINITY_DN8964_c0_g1	32	25	31	165	221	59	1.95	0.92	1.78	6.49	7.85	3.72	0.00287680198159921	2.32456860853433	up
TRINITY_DN903_c1_g2	888	1206	558	140	384	293	43.64	55.36	26.41	6.79	17.53	13.68	0.00154772925859542	-1.72857	down
TRINITY_DN921_c1_g1	1451	137	214	74	49	41	88.3	7.78	12.57	4.43	2.77	2.37	0.000706761062653362	-3.44419	down
TRINITY_DN9282_c0_g1	209	377	372	1015	887	1003	3.99	6.77	6.79	19.17	15.83	18.16	3.05659340737543e-05	1.56727976571399	up
TRINITY_DN9350_c0_g1	338	359	448	731	1430	696	21.7	21.51	27.77	46.19	85.29	42.49	0.00951614800156141	1.2821922380879	up
TRINITY_DN9435_c0_g1	23	22	19	220	67	58	1.13	1.01	0.9	10.86	3.15	2.71	0.00859338681018736	2.44660535979043	up
TRINITY_DN9448_c0_g1	1548	222	73	16	22	7	122.86	16.53	5.45	1.22	1.8	0.44	0.0010794998244436	-5.33572	down
TRINITY_DN9565_c0_g1	216	60	60	12	22	24	9.85	2.55	2.63	0.54	0.93	1.04	0.0050362717055346	-2.56028	down
TRINITY_DN9572_c0_g1	4355	4714	7563	18272	12141	12222	137.84	139.43	229.88	572.19	357.06	367.28	0.00329776779589591	1.32763358017011	up
TRINITY_DN9614_c0_g1	56	75	58	156	279	221	2.09	2.61	2.08	5.75	9.66	7.82	4.02761448775614e-05	1.76119941154944	up
TRINITY_DN9907_c0_g1	825	936	1343	2126	3204	3518	46.77	38.53	56.87	90.36	128.62	152.68	8.36515820473388e-05	1.45744468564563	up

## Sheet: QHCKvs_QH200.DEG 
QHCKvs_QH200.DEG
#ID	QHCK-3_Count	QHCK-2_Count	QHCK-1_Count	QH200-2_Count	QH200-1_Count	QH200-3_Count	QHCK-3_FPKM	QHCK-2_FPKM	QHCK-1_FPKM	QH200-2_FPKM	QH200-1_FPKM	QH200-3_FPKM	FDR	log2FC	regulated
TRINITY_DN10015_c0_g5	4	5	12	150	389	169	0.35	0.41	1.03	12.85	32.31	13.68	4.48183398390561e-14	5.14166320572728	up
TRINITY_DN1001_c0_g3	1213	1079	981	274	368	530	31.61	26	24.38	7.17	9.11	12.41	1.01202691155919e-07	-1.43312	down
TRINITY_DN1004_c0_g1	757	495	748	95	74	137	33.8	20.99	32.44	4.28	3.17	5.63	3.22572074118306e-15	-2.66317	down
TRINITY_DN10067_c0_g1	59	56	47	97	112	168	1.46	1.29	1.11	2.4	2.64	3.85	0.00136865447969424	1.27108970147717	up
TRINITY_DN10070_c0_g2	352	286	310	898	1003	1089	26.22	18.84	21.63	61.72	65.04	71.95	2.48682439912844e-19	1.72215322070036	up
TRINITY_DN10071_c1_g1	257	242	254	89	69	82	20.03	16.98	17.15	6.44	4.75	5.26	8.89594531107484e-08	-1.57937	down
TRINITY_DN10075_c0_g1	807	1332	902	1822	1888	3040	10.71	16.47	11.45	24.32	23.83	37.39	0.000118824814201328	1.20138353324032	up
TRINITY_DN10075_c2_g2	27	46	56	120	130	164	0.62	0.98	1.23	2.76	2.85	3.48	0.000188864637626957	1.73094430931778	up
TRINITY_DN1008_c0_g1	6427	3245	4588	1493	1304	2680	148.33	68.96	100.78	34.94	29.05	57.92	0.000694296874722699	-1.3414	down
TRINITY_DN1014_c0_g1	2751	3062	2004	217	214	725	108.31	114.34	77.71	8.6	8.2	26.87	9.79322213320931e-09	-2.74064	down
TRINITY_DN1015_c0_g1	350	756	583	1791	1398	1321	15.37	35.43	31.23	86.15	64.1	53.49	0.000155102899466654	1.4996617264204	up
TRINITY_DN10183_c0_g1	1	11	7	249	51	126	8.87	12.11	17.63	58.65	9.24	43.44	7.76116692384989e-07	4.57883831163775	up
TRINITY_DN10184_c0_g1	1850	1054	356	205	242	276	29.78	14.06	5.05	3.53	4.27	3.86	0.000305117598905905	-2.08553	down
TRINITY_DN101_c1_g1	30	20	20	74	125	241	6.46	4.42	3.59	13	21.32	41.51	2.94701965630428e-06	2.67922296369808	up
TRINITY_DN101_c1_g3	14	37	88	150	229	486	1.28	1.83	4.47	8.4	11.44	23.61	0.000916130584684732	2.62228338293879	up
TRINITY_DN10219_c0_g1	12103	4200	6782	2172	1979	2918	693.01	222.86	374.02	121.89	106.26	152.51	0.000140331507333028	-1.64837	down
TRINITY_DN1022_c0_g2	4188	6289	4266	2730	2040	1349	343.94	426.63	323.74	210	151.61	91.03	0.00593893033141262	-1.16293	down
TRINITY_DN10230_c0_g1	273	382	492	1101	1414	1536	6.56	8.4	11.25	26.65	32.66	34.43	4.9437555555908e-09	1.86912876927228	up
TRINITY_DN1027_c0_g1	2581	1676	1714	706	1217	565	214.88	130.52	139.54	57.68	96.86	43.54	0.00932054826464541	-1.16866	down
TRINITY_DN10291_c0_g1	324	235	254	134	97	67	4.59	3.11	3.45	1.91	1.32	0.88	0.00357010281340996	-1.34963	down
TRINITY_DN10298_c0_g1	12	44	24	102	73	95	0.35	1.21	0.83	3	2.05	2.9	0.0064162782232429	1.83059405997076	up
TRINITY_DN1030_c0_g1	1018	132	565	92	171	125	25.96	2.97	13.91	2.23	3.98	2.79	0.00645195931888885	-2.07692	down
TRINITY_DN10368_c0_g1	5487	5319	3515	1094	933	2156	242.03	219.16	149.18	47.85	39.08	87.78	9.4355243520754e-07	-1.73172	down
TRINITY_DN10378_c0_g2	271	668	586	2194	2264	1653	13.9	42.47	34.91	176.67	146.82	97.59	1.11216811790402e-06	2.08268318954257	up
TRINITY_DN10424_c0_g1	626	732	882	177	257	245	56.43	58.68	70.48	14.19	19.6	18.32	1.29575760608729e-08	-1.66646	down
TRINITY_DN10441_c0_g2	95	170	89	225	285	251	3.84	5.67	3.36	8.23	10.57	7.66	0.00384848079756367	1.18447601810127	up
TRINITY_DN10443_c0_g1	800	793	1287	2077	2485	2748	34.2	31.73	53.03	88.32	101.18	108.76	1.31162160440748e-05	1.3909583210088	up
TRINITY_DN10449_c0_g1	2485	1271	2864	234	321	784	112.02	70.39	136.92	13.46	14.88	32.4	1.10509996506225e-05	-2.30448	down
TRINITY_DN10472_c0_g1	227	380	372	966	1142	3670	14.54	23.32	23.28	60.69	82.28	226.58	1.56089732615269e-06	2.55928326052947	up
TRINITY_DN1048_c0_g1	1261	2957	2414	4063	5677	5144	18.96	32.78	27.02	48.21	64.5	56.27	0.00242100106525084	1.22949954484189	up
TRINITY_DN10506_c0_g1	40	38	55	111	133	165	0.96	0.85	1.26	2.66	3.03	3.66	3.66119899917125e-05	1.66939522412249	up
TRINITY_DN1053_c0_g3	107	147	148	372	440	740	4.31	5.59	5.8	15.19	16.82	27.78	7.4748871486852e-09	1.98505593823381	up
TRINITY_DN10587_c0_g6	136	533	198	45	42	97	8.91	32.58	12.52	2.89	2.59	5.84	0.00109414349620341	-2.19007	down
TRINITY_DN1059_c1_g1	1765	937	860	240	187	408	151.36	76.21	73.01	20.13	15.48	32.16	8.11420194982768e-07	-2.04199	down
TRINITY_DN10603_c0_g1	1	18	9	61	47	68	0.03	0.42	0.21	4.3	1.11	1.59	0.00552089790964737	2.71811949762574	up
TRINITY_DN10610_c0_g2	440	340	324	553	787	1236	19.65	14.22	14.25	24.53	33.45	50.26	0.000244156951632275	1.26418387858689	up
TRINITY_DN10628_c0_g1	27	61	11	335	168	135	2.67	5.63	1.06	31.95	15.52	12.2	0.00016783284906599	2.81993893569127	up
TRINITY_DN10673_c0_g1	2781	2150	3610	4898	6522	5062	80.8	58.56	101.62	143.53	182.7	137.74	0.00352101985617333	1.01199712443169	up
TRINITY_DN10683_c0_g1	10	14	11	117	69	61	0.66	0.86	0.7	7.54	4.28	3.68	3.05133972673223e-06	2.91606583059882	up
TRINITY_DN106_c0_g1	6491	2184	2465	521	291	759	516.23	152.94	182.07	40.08	20.48	52.7	9.34859090115242e-08	-2.77004	down
TRINITY_DN106_c0_g2	5091	4221	3626	442	289	1246	553.52	427.78	383.6	46.03	29.21	123.32	5.80641948985582e-08	-2.69575	down
TRINITY_DN1072_c0_g2	2090	202	829	96	68	141	80.55	7.31	30.81	3.7	2.51	5.06	1.31493368904061e-05	-3.30218	down
TRINITY_DN10731_c0_g1	1107	1453	1419	2437	2887	2382	107.71	131.83	134.07	228.47	262.12	211.48	8.70847758179426e-05	1.0266207313828	up
TRINITY_DN10738_c0_g1	146	119	74	17	36	47	14.33	10	5.96	1.92	2.81	3.97	0.00315060037121509	-1.70689	down
TRINITY_DN1073_c0_g1	111	112	122	272	353	875	4.44	5.32	4.95	8.18	10.65	24.23	7.01996155717394e-06	2.13320072780662	up
TRINITY_DN10839_c0_g1	36	33	12	79	89	99	3.36	2.87	1.09	7.13	7.77	8.45	0.00185593568123416	1.80226442192089	up
TRINITY_DN10841_c0_g1	220	236	172	64	42	83	9.1	9.32	7.7	2.58	1.62	3.11	8.18477556205226e-06	-1.67105	down
TRINITY_DN10843_c0_g1	2151	1797	2176	217	537	918	76.95	60.07	74.8	7.73	18.29	30.37	0.000151963289699028	-1.85722	down
TRINITY_DN10906_c1_g2	522	784	708	1290	2081	1979	20.17	28.55	26.36	50.05	77.14	71.15	1.11937554493559e-06	1.46745748370111	up
TRINITY_DN10967_c0_g1	2014	2277	3113	4474	4509	6981	46.43	49.17	68.9	103.88	99.69	150.12	0.000221231840517017	1.14673376513872	up
TRINITY_DN1096_c0_g1	443	539	850	43	76	139	26.06	28.75	47.52	2.5	4.27	7.44	8.95484973654067e-09	-2.8182	down
TRINITY_DN11010_c0_g1	1378	2407	1370	539	558	700	39.52	63.98	37.5	15.44	15.22	18.46	1.74955551106804e-06	-1.45184	down
TRINITY_DN1108_c0_g2	195	290	286	526	510	646	8.15	11.33	11.5	21.84	20.27	24.95	4.63603718802349e-05	1.18288124372957	up
TRINITY_DN110_c0_g2	217	314	390	671	787	1858	6.08	8.23	10.49	18.81	21.06	48.24	7.69592327343982e-05	1.85809635571178	up
TRINITY_DN1110_c1_g1	21	31	22	104	98	87	1.66	2.29	1.69	8.02	7.29	6.31	9.39547595143062e-06	2.04777202818412	up
TRINITY_DN11193_c0_g1	11210	8655	5652	2403	2048	4936	376.23	271.4	182.15	80.37	65.48	153.28	0.000733581708531618	-1.39877	down
TRINITY_DN11200_c0_g3	492	384	370	580	710	1671	16.24	11.81	11.67	19.15	22.35	51.36	0.0047836260747371	1.2723643990262	up
TRINITY_DN11243_c0_g1	39	26	24	80	74	88	1.51	0.76	0.98	2.46	2.94	2.07	0.00140733645951423	1.5149076255333	up
TRINITY_DN11324_c0_g1	781	497	524	213	322	295	50.79	30.19	32.79	13.58	19.78	17.56	0.00178620561744164	-1.05033	down
TRINITY_DN11342_c0_g1	1038	4607	3984	15354	21654	13763	62.85	260.43	232.77	913.62	1238.27	766.47	1.4149901262986e-05	2.47192357927807	up
TRINITY_DN11351_c0_g1	996	1529	1138	478	312	346	28.78	41.3	30.38	13.05	8.24	9.05	1.32722490929706e-06	-1.60394	down
TRINITY_DN11359_c0_g1	26	23	40	3	2	7	3.85	3.17	5.8	0.42	0.27	0.94	0.00394561489121638	-2.86578	down
TRINITY_DN113_c0_g1	276	290	223	558	530	511	5.91	5.81	4.58	12	10.86	10.15	6.41558841424521e-06	1.09990417693805	up
TRINITY_DN1140_c0_g1	442	431	463	912	789	887	15.25	14.24	15.53	32.25	26.77	28.78	2.23780989434579e-06	1.02358568241522	up
TRINITY_DN1142_c0_g1	57	67	46	5	13	15	2.8	3.09	2.17	0.25	0.56	0.67	0.000565928123854687	-2.31041	down
TRINITY_DN1144_c1_g2	539	370	278	154	186	189	31.17	19.98	15.51	8.77	10.17	10.06	0.00247889538300549	-1.08953	down
TRINITY_DN11514_c0_g1	382	434	535	999	1145	800	14.91	15.72	20	38.57	42.28	28.5	0.000368914578623439	1.20021753845652	up
TRINITY_DN11515_c0_g1	6592	143	362	65	50	45	560.22	11.65	29.87	5.55	4.13	3.63	0.00173467419885137	-5.35262	down
TRINITY_DN11529_c0_g1	268	290	181	48	88	135	10.95	13.36	7.18	1.98	3.31	5.12	0.00308164008955088	-1.40224	down
TRINITY_DN1155_c0_g1	40	122	84	250	319	317	0.34	0.97	0.68	2.14	2.6	2.5	9.66508809986182e-05	1.91337949695474	up
TRINITY_DN11563_c0_g3	247	393	253	129	129	149	7.59	6.61	1.82	1.54	1.58	1.04	0.00164069350049777	-1.06239	down
TRINITY_DN11568_c0_g1	857	499	479	153	183	349	9.95	5.39	5.55	1.79	2.15	3.95	0.00144770867327407	-1.38042	down
TRINITY_DN11578_c0_g1	25	82	37	326	255	182	1.91	3.95	1.59	14.75	11.7	7.83	1.78834582278187e-05	2.51041466670106	up
TRINITY_DN1157_c0_g1	2049	1817	1128	272	161	787	82.86	68.64	43.86	10.93	6.19	29.4	0.000546757801722764	-2.0147	down
TRINITY_DN11597_c0_g1	1055	1229	676	171	148	273	19.21	20.24	11.32	3.05	2.5	4.42	3.56826376669433e-12	-2.26251	down
TRINITY_DN11607_c0_g1	941	422	701	91	120	202	34.11	14.3	24.41	3.28	4.14	6.77	1.38149917238723e-07	-2.28573	down
TRINITY_DN11608_c0_g1	607	967	1092	1822	1981	1599	19.78	23.42	30.08	51.09	52.12	41.48	0.00277810505297128	1.08922345644773	up
TRINITY_DN11618_c0_g1	42	51	30	146	126	87	3.03	3.43	2.09	10.28	8.55	5.76	0.00122758016343353	1.64670690093811	up
TRINITY_DN11620_c0_g1	763	2084	1096	214	282	684	94.95	241.61	133.08	25.3	32.46	77.22	0.00266118693674461	-1.71663	down
TRINITY_DN11688_c0_g1	33	108	240	809	1197	736	2.54	7.76	17.88	60.67	86.57	51.93	3.80159424919343e-05	2.89459980396999	up
TRINITY_DN1171_c0_g2	521	199	244	109	118	123	15.16	7.9	8.88	3.17	3.69	4.92	0.00566087907137997	-1.3859	down
TRINITY_DN11738_c0_g1	3	8	5	31	29	30	7.63	17.34	14.7	68.77	47.74	58.37	0.00287131322833408	2.56663335218967	up
TRINITY_DN11762_c0_g1	116	253	88	364	492	365	11.01	10.59	2.88	9.43	12.57	8.71	0.00304848922234227	1.51205164570942	up
TRINITY_DN11773_c0_g1	27	35	16	151	212	106	1.7	1.78	0.97	8.56	12.2	5.74	5.92628665987977e-07	2.69199603439212	up
TRINITY_DN11791_c0_g1	1905	1502	1536	772	606	782	59.46	43.87	46.6	24.24	18.11	22.72	8.8928622284114e-07	-1.12408	down
TRINITY_DN11793_c0_g1	663	788	586	1417	1137	1371	243.32	266.73	217.74	451.47	361.29	438.12	8.06423304021457e-06	1.02240576535949	up
TRINITY_DN11815_c0_g1	933	992	1254	2169	2224	4253	37.07	36.89	48.05	85.87	84.42	156.17	8.24318050020269e-06	1.47267976258788	up
TRINITY_DN11881_c0_g2	130	51	132	517	400	614	7.03	2.34	6.24	25.1	19.23	30.58	3.12158400161097e-07	2.33882246165147	up
TRINITY_DN1192_c0_g1	501	344	177	30	29	99	32.72	21.14	10.29	2.03	1.86	6.49	1.88264062240603e-05	-2.66269	down
TRINITY_DN1193_c0_g1	545	219	464	1752	1282	974	35.88	13.46	29.5	113.02	79.57	58.91	0.000233815388406656	1.79522249576905	up
TRINITY_DN11947_c0_g1	7442	9844	15383	23921	24064	28966	171.95	213.28	340.41	554.43	531.1	619.51	0.000467406352299194	1.2816173012142	up
TRINITY_DN1196_c0_g3	986	887	632	321	270	463	27.07	22.76	16.64	8.82	7.09	11.78	6.45709316753976e-05	-1.18836	down
TRINITY_DN11994_c0_g2	1661	2081	2303	781	575	685	75.65	54.17	47.44	18.85	13.54	12.91	7.98190523600057e-08	-1.49798	down
TRINITY_DN1203_c0_g1	4919	3845	3214	1664	1368	2598	104.29	67.91	57.44	30.17	23.92	43.59	0.000776263999021951	-1.03607	down
TRINITY_DN1203_c0_g2	1158	1050	672	378	288	613	27.94	23.64	15.54	9.12	6.62	13.72	0.00317075053124484	-1.11643	down
TRINITY_DN12065_c1_g1	39	29	62	881	1885	18292	2.06	1.39	2.74	29.84	61.06	572.74	4.85572917844683e-08	7.26951227831432	up
TRINITY_DN1208_c0_g1	938	799	588	289	362	296	38.76	29.05	24.95	12.55	15.26	12.21	2.78646372458451e-05	-1.21245	down
TRINITY_DN1210_c0_g1	2557	3089	1979	755	608	677	87.05	98.63	65.03	25.91	20.13	21.81	1.24517527528509e-13	-1.81869	down
TRINITY_DN1210_c4_g1	790	693	594	198	167	254	24.47	21.12	18.93	6.82	5.95	10.79	1.09185540645993e-12	-1.68348	down
TRINITY_DN1213_c0_g2	1539	1223	1058	2559	3053	2639	47.98	35.56	31.78	79.9	91.01	76.44	4.92527703337926e-07	1.19083085897556	up
TRINITY_DN1224_c0_g1	156	53	91	304	285	251	5.26	1.67	2.96	10.5	9.51	8.13	0.00246988823559303	1.56778447945897	up
TRINITY_DN12291_c0_g1	14	13	8	69	72	36	0.76	0.66	0.42	3.71	3.71	1.81	0.000514332616519065	2.44529386425386	up
TRINITY_DN1233_c2_g1	1217	967	655	314	389	382	57.03	37.58	25.8	13.28	14.94	15.16	1.38749870991832e-05	-1.30954	down
TRINITY_DN12341_c0_g1	37	21	56	180	93	132	5.98	3.06	8.6	26.78	13.33	19.09	0.00230341234909935	1.89100896501038	up
TRINITY_DN12358_c0_g1	676	1180	713	1316	4042	1594	4040.19	7162.57	7323.03	14659.4	20987.6	10524.5	0.00657075120865204	1.52734916888148	up
TRINITY_DN12362_c0_g1	318	300	217	479	590	797	8.24	6.1	3.41	8.73	10.12	11.89	9.90133011626848e-06	1.21868972352164	up
TRINITY_DN12389_c0_g1	9	11	8	63	114	82	1.1	1.26	0.96	7.36	12.99	9.12	1.2605572078473e-08	3.28347965391954	up
TRINITY_DN12431_c0_g1	210	605	341	1486	1625	1826	20.68	55.56	32.61	140.92	149.26	164.05	1.58133002616435e-07	2.16355984181282	up
TRINITY_DN1243_c0_g1	3492	2570	3155	6407	8023	6209	111.59	77.97	98.97	208.65	247.85	187.25	2.68638854622653e-06	1.23842357123786	up
TRINITY_DN12451_c0_g1	655	1327	1165	4799	6570	9821	39.29	74.22	67.39	282.82	371.85	541.46	1.08131508848844e-14	2.78818011549806	up
TRINITY_DN12559_c0_g1	84	103	128	222	246	941	6.09	7.28	9.18	16.36	17.58	66.62	0.000659320566728381	2.14949894025975	up
TRINITY_DN12590_c0_g1	125	342	160	722	623	508	4.17	9.94	4.6	22.59	18.3	14.29	0.00077470938953316	1.6602920447976	up
TRINITY_DN125_c0_g3	2837	2633	2855	583	634	794	45.8	39.77	44.17	9.47	9.82	11.89	2.61422675285714e-32	-1.99261	down
TRINITY_DN125_c0_g5	67	223	182	425	509	452	1.19	3.7	3.09	7.58	8.64	7.44	0.00217935974653973	1.62080341476518	up
TRINITY_DN12610_c0_g1	2995	1066	2165	653	666	834	69.26	21.65	46.9	13.68	13.33	16.33	0.000767055997244388	-1.47487	down
TRINITY_DN12620_c0_g1	12	19	7	48	64	33	1.97	2.85	1.13	7.23	9.5	4.81	0.00873120509509964	2.03668422390166	up
TRINITY_DN12623_c0_g1	89	175	179	795	492	403	2.49	2.84	4.44	14.16	8.39	6.48	4.16297847874438e-05	2.02150241105622	up
TRINITY_DN1264_c0_g1	600	1095	999	260	278	386	19.77	35.01	32.38	8.67	8.86	12.06	1.30371532983432e-05	-1.49442	down
TRINITY_DN12652_c0_g1	2	10	5	72	40	47	0.07	0.34	0.18	2.64	1.4	1.6	9.11280924553808e-05	3.31506590397987	up
TRINITY_DN12657_c0_g1	3	9	12	65	49	27	0.35	0.99	1.38	7.3	5.35	2.89	0.00387143262763396	2.64470609167143	up
TRINITY_DN1265_c4_g2	36	148	66	22	17	15	4.18	16.03	7.47	2.44	1.83	1.58	0.00779714661066783	-2.11801	down
TRINITY_DN1265_c5_g1	4195	3359	2898	1369	1258	1951	506.52	368.89	332.24	153.12	136.4	209.14	2.43467282965957e-06	-1.13189	down
TRINITY_DN12684_c0_g3	122	260	145	36	49	60	12.09	24.02	13.95	3.43	4.53	5.42	0.000189056642661281	-1.80027	down
TRINITY_DN12690_c0_g1	17823	13554	28059	2496	3693	5135	301.09	213.77	453.39	42.52	59.97	80.3	9.64062566766549e-10	-2.36723	down
TRINITY_DN12785_c0_g2	1442	84	210	44	43	50	44.33	1.77	3.96	0.95	1.14	0.91	0.000165650805685932	-3.57435	down
TRINITY_DN12790_c0_g1	2	23	25	218	75	125	0.31	2.97	3.17	21.16	7.14	11.74	0.000780443588259264	3.13607245590173	up
TRINITY_DN12798_c0_g1	751	920	837	236	251	269	31.45	30.26	28.03	8.53	7.68	8.22	2.52975385002125e-16	-1.66367	down
TRINITY_DN12858_c0_g1	13788	15006	10490	4992	4218	5095	448.28	454.73	330.99	160.73	131.2	153.83	9.74374665851542e-12	-1.38047	down
TRINITY_DN12858_c1_g1	0	3	0	33	27	233	0	0.25	0	2.81	2.22	18.72	9.74776536682305e-06	6.5979134507518	up
TRINITY_DN1287_c0_g2	22	173	113	1090	1521	926	2.53	4.38	2.94	31.21	40.55	23.25	5.25040889715479e-08	3.60338130878307	up
TRINITY_DN12911_c0_g1	1263	137	487	91	130	176	41.13	2.74	10.21	1.89	2.48	3.08	0.00548736062952636	-2.19639	down
TRINITY_DN1296_c0_g1	251	287	474	141	110	56	16.21	17.33	29.63	9	6.69	3.31	0.00520496744385413	-1.63191	down
TRINITY_DN12971_c0_g1	1422	2689	3014	4785	5774	6951	43.19	76.02	87.39	144.73	165.93	195.58	0.000341368301476703	1.34302103832763	up
TRINITY_DN12981_c0_g1	454	226	152	62	37	98	34.42	15.67	10.64	4.41	2.55	6.3	0.000612811934477509	-2.01952	down
TRINITY_DN12983_c0_g1	112	35	36	193	212	217	2.45	0.81	0.89	5.04	5.29	5.17	0.00195860705988645	1.84711167456995	up
TRINITY_DN1298_c0_g1	150	88	106	39	35	53	4.52	2.48	3.07	1.17	1.31	1.48	0.00311145198859762	-1.37881	down
TRINITY_DN13012_c0_g1	3271	3066	3078	1125	1181	1638	68.75	60.12	61.45	23.39	23.29	31.47	2.21905658300855e-11	-1.20071	down
TRINITY_DN13012_c1_g1	387	151	168	7	33	84	3.24	1.15	1.35	0.06	0.3	0.64	0.00423112576415081	-2.50575	down
TRINITY_DN13019_c0_g2	339	503	440	1396	1375	1305	13.7	18.99	17.09	56.04	52.82	48.71	8.20558319228536e-12	1.74303464949626	up
TRINITY_DN13042_c0_g2	257	380	440	889	803	543	9.2	12.71	15.14	31.7	27.37	17.98	0.00898141319319373	1.13711763943232	up
TRINITY_DN1306_c0_g2	7	15	19	72	58	66	2.74	5.4	7.54	24.11	19.41	22.36	0.000305686603742646	2.31974764389976	up
TRINITY_DN13089_c0_g1	691	868	1491	2568	2743	2238	22.13	25.9	45.53	81.01	82.88	65.53	0.00108381883782401	1.36795938222153	up
TRINITY_DN1308_c0_g1	345	224	278	73	81	125	11.36	6.89	8.79	2.4	2.54	3.81	1.30742717829606e-05	-1.55346	down
TRINITY_DN1309_c0_g2	1419	598	617	338	281	337	59.67	17.13	17.05	10.4	8.01	9.24	0.00206257912548084	-1.38157	down
TRINITY_DN13102_c0_g1	75	93	208	285	733	513	2.48	2.63	6.72	9.08	22.58	15.53	0.000580403897881852	2.06296973890752	up
TRINITY_DN13148_c0_g2	1672	1319	999	568	529	728	64.86	43.34	34.34	19.63	16.1	22.56	7.84951794524698e-05	-1.06017	down
TRINITY_DN1316_c0_g1	830	1246	1215	4301	6168	25303	46.78	65.24	67.7	192.25	258.35	999.16	1.03559172376354e-08	3.42381903660373	up
TRINITY_DN13175_c0_g1	19	15	18	40	51	55	0.95	0.7	0.87	1.97	2.43	2.53	0.00776415119609505	1.54971638722692	up
TRINITY_DN131_c0_g3	36	122	70	193	320	682	1.73	5.48	3.24	9.18	14.59	30.24	0.000131103952389466	2.41056475265388	up
TRINITY_DN13204_c0_g1	318	336	290	524	572	739	18.46	14.47	11.43	21.12	22.36	28.05	6.26526913613193e-07	1.01859167204712	up
TRINITY_DN13240_c0_g1	589	984	940	2379	3588	3397	47.52	73.66	73.54	185.43	267.7	251.33	2.2732113571245e-10	1.95509473369046	up
TRINITY_DN13263_c0_g1	209	240	215	373	318	599	7.96	4.86	5.87	9.41	8.12	13.62	0.00190031643419497	1.00459469948589	up
TRINITY_DN13360_c0_g1	5485	5306	3815	916	910	1648	186.4	138.83	95.95	22.42	20.93	41.21	1.24517527528509e-13	-2.0218	down
TRINITY_DN13385_c1_g2	2	9	3	46	55	42	0.03	0.14	0.05	0.75	0.85	0.63	4.6067790988157e-05	3.44043765990644	up
TRINITY_DN13431_c0_g1	328	131	354	1299	1188	1031	33.9	12.66	35.62	129.81	115.42	98.57	1.85933784259283e-06	2.18201689680601	up
TRINITY_DN1348_c0_g1	138	450	430	1384	1179	1345	4.43	13.51	13.4	44.37	36.1	40.3	6.25742184577292e-05	2.00205729285361	up
TRINITY_DN134_c0_g2	957	1893	2103	2911	4285	4042	27.69	54.48	69.82	100.25	138.49	128.55	0.00267444973587116	1.2340290580291	up
TRINITY_DN1351_c0_g1	3407	3786	2722	1448	1488	1145	81.56	82.01	60.85	39.69	36.26	28.77	8.32317606264783e-06	-1.19023	down
TRINITY_DN1354_c0_g1	2183	1604	1902	2908	4106	4067	61.08	44.03	58.16	90.56	124.4	119.33	4.06076716717437e-05	1.02285462422156	up
TRINITY_DN13550_c0_g3	1185	1318	1422	2493	2872	2889	61.79	63.14	71.77	129.07	142.55	138.05	1.05011462643942e-08	1.13606389232724	up
TRINITY_DN13553_c0_g1	123	270	258	511	803	547	13.2	27.8	27.97	55.18	84.86	56.5	0.000515461870396091	1.58466634317842	up
TRINITY_DN13555_c0_g1	21	20	20	254	200	144	0.73	0.65	0.67	8.85	6.66	4.66	1.27268118552717e-13	3.38791917155634	up
TRINITY_DN13568_c0_g1	2011	1791	2063	3169	3253	5012	80.23	66.59	78.92	125.9	123.52	184.75	1.80347399570383e-05	1.00939733940014	up
TRINITY_DN1363_c1_g2	611	824	531	769	1483	1579	161.87	199.63	139.23	181.53	348.03	372.4	0.00595252069146239	1.01989411223428	up
TRINITY_DN1363_c4_g2	735	555	397	192	239	318	52.19	32.92	22.23	10.27	11.74	14.71	0.00127298054005888	-1.10891	down
TRINITY_DN13693_c0_g1	809	58	155	20	31	39	19.69	1.33	3.62	0.49	0.72	0.91	0.000246652680292749	-3.43764	down
TRINITY_DN13731_c1_g2	153	92	62	9	1	22	7.39	2.68	1.83	0.26	0.1	0.82	0.000576610121935062	-3.2346	down
TRINITY_DN1375_c0_g1	3329	3365	3824	6343	6309	8089	52.59	49.71	57.81	100.85	95.47	118.64	3.45065707325438e-08	1.03551179736857	up
TRINITY_DN13823_c0_g1	74	36	73	318	283	202	16.77	7.67	16.6	66.53	57.59	40.7	3.6209485726821e-06	2.21644098477782	up
TRINITY_DN13860_c0_g1	1251	786	939	2205	1832	1782	44.01	25.28	31.19	76.36	60.11	56.77	0.000726040315148711	1.0487694587987	up
TRINITY_DN1387_c0_g1	238	832	616	1355	1480	1727	9.04	29.53	22.5	51.22	53.5	60.64	0.00314377259984391	1.49461358575721	up
TRINITY_DN13919_c0_g1	97	203	201	538	423	579	18.49	33.05	36.7	91.69	70.76	98.1	3.80159424919343e-05	1.67776354714228	up
TRINITY_DN13952_c0_g1	600	611	623	1381	1559	3780	22.59	20.98	22.03	50.97	55.04	129.07	1.71556064871496e-06	1.8928201274279	up
TRINITY_DN1395_c0_g3	31	15	49	192	171	2442	3.79	1.69	5.89	22.45	19.39	271.33	0.000809678285534463	4.81031922118033	up
TRINITY_DN14021_c0_g2	704	703	537	275	301	320	20.79	18.93	15.85	8.46	9.05	9.1	9.68984433821935e-07	-1.04493	down
TRINITY_DN14055_c0_g2	139	160	162	237	461	472	4.17	4.3	4.47	6.81	15.8	15.1	0.000167870036392902	1.39334959334766	up
TRINITY_DN1413_c1_g1	2676	3946	2310	166	266	860	88.95	122.65	74.06	5.5	8.45	26.44	8.40038391307049e-07	-2.78403	down
TRINITY_DN14196_c0_g2	1	5	2	74	23	27	0.06	0.3	0.12	4.65	1.4	1.56	0.000308284121951699	4.06861	up
TRINITY_DN14240_c0_g2	9	12	16	54	52	36	1.64	2.04	2.88	9.1	11.89	5.9	0.00397189116637714	2.02007609289456	up
TRINITY_DN1424_c0_g1	1001	471	552	1713	1968	2023	44.82	12.83	10.92	36.2	37.67	38.85	8.31151274006115e-06	1.56735727547875	up
TRINITY_DN14274_c0_g1	309	409	293	108	98	156	14.31	15.48	12.49	5.02	4.33	6.22	2.70095577190774e-06	-1.42304	down
TRINITY_DN1431_c0_g1	256	177	222	526	570	381	7.9	4.09	6.88	13.07	14.25	8.72	0.000602515647181705	1.25921589635217	up
TRINITY_DN1434_c0_g1	16581	20061	10450	2412	1337	7274	254.24	325.34	175.76	42.18	22.46	119.06	0.000507222586408954	-2.07937	down
TRINITY_DN14365_c1_g1	333	302	228	136	104	169	4.51	3.83	2.96	1.86	1.35	2.13	0.00214664851595672	-1.01162	down
TRINITY_DN14413_c1_g1	17	59	25	134	148	93	0.45	1.47	0.64	3.57	3.76	2.29	0.00277366338057048	1.99214072644448	up
TRINITY_DN14420_c0_g1	611	752	747	259	306	392	9.55	10.75	11.73	3.93	5.05	5.55	1.44509425523467e-05	-1.08821	down
TRINITY_DN14426_c0_g1	103	159	302	3307	5371	4384	5.81	7.05	14.93	172.8	265.34	203.11	9.63806293944978e-26	4.57685548480541	up
TRINITY_DN14467_c0_g1	4755	3672	3781	1690	1400	1868	157.31	113.36	119.93	55.64	44.04	57.72	4.34116082470806e-09	-1.23322	down
TRINITY_DN144_c0_g1	1132	390	301	21	59	87	133.94	44.29	39.11	2.56	7.14	10.99	2.5356473207434e-07	-3.4025	down
TRINITY_DN1451_c2_g1	90	172	126	252	287	334	4.49	6.92	5.33	11.44	12.33	13.96	0.000857407082724979	1.23197983539675	up
TRINITY_DN1455_c0_g1	1	23	22	72	100	113	0.08	1.69	1.68	5.52	7.4	8.16	0.00656826137245457	2.67286333326132	up
TRINITY_DN14568_c0_g2	21	41	20	102	99	96	0.74	1.35	0.68	3.59	3.33	3.14	0.000133539594510948	1.94005854117522	up
TRINITY_DN14578_c0_g1	887	1488	1958	6460	7361	5809	49.38	77.35	105.09	355.23	387.64	297.75	2.01299308933263e-09	2.24436679560897	up
TRINITY_DN1462_c2_g1	5280	9578	6117	2787	2769	3506	164.03	278.06	182.43	86.46	82.03	100.81	0.000115161972937191	-1.14455	down
TRINITY_DN1466_c1_g1	143	219	179	502	455	532	19.34	26.3	21.94	66.71	55.61	66.91	2.3727673398063e-08	1.52912519251872	up
TRINITY_DN14711_c0_g1	1009	798	680	337	368	357	33.69	24.77	21.81	11.25	11.9	11.22	2.59047587716706e-06	-1.15057	down
TRINITY_DN14713_c0_g1	2989	3757	2948	1397	1034	1883	48.81	58.66	46.95	25.48	17.62	26.77	4.36234634383152e-05	-1.11232	down
TRINITY_DN14716_c0_g2	153	263	228	443	716	838	4.46	8.08	6.29	12.94	20.3	22.8	3.26417307211336e-06	1.68018770545558	up
TRINITY_DN1476_c0_g1	1096	1021	1410	2887	3803	3426	31.11	21.91	29.51	63.41	78.81	69.47	1.28831505392351e-09	1.58017415207833	up
TRINITY_DN14832_c0_g2	1217	751	689	191	266	409	45.31	18.39	16.98	5.24	6.7	10.31	3.09027953286548e-05	-1.56911	down
TRINITY_DN1483_c0_g2	729	979	1166	3261	3111	4125	34.85	43.71	53.67	154.26	141.05	181.87	6.53788460195348e-13	1.91966212676642	up
TRINITY_DN1488_c0_g1	2517	2772	2175	608	452	945	88.82	91.4	73.74	21.38	15.19	30.84	9.22476689059947e-11	-1.84677	down
TRINITY_DN1494_c0_g1	548	484	217	113	122	149	28.99	23.91	11.06	5.9	6.11	7.26	0.000141132377253362	-1.62252	down
TRINITY_DN1496_c0_g1	318	418	224	44	17	104	10.84	13.42	7.1	1.51	0.49	3.34	0.000101144977902347	-2.51338	down
TRINITY_DN14_c0_g1	98	151	232	4935	10661	33283	2.33	3.01	4.38	98.72	202.82	618.32	3.26431877247781e-28	6.63916675514458	up
TRINITY_DN14_c0_g2	19	254	150	2215	3648	59263	0.37	4.82	2.96	45.57	71.75	1124.91	2.80442278428186e-05	7.20406016320279	up
TRINITY_DN15137_c0_g1	194	265	74	10	15	14	7.08	9.51	2.55	0.52	0.51	0.46	2.25690584070366e-09	-3.68518	down
TRINITY_DN15149_c0_g1	46	96	87	268	218	221	1.81	3.47	3.43	9.79	7.6	7.61	0.000120069525750454	1.70026304732196	up
TRINITY_DN15192_c0_g1	2376	5750	3955	568	402	1127	94.1	166.87	111.98	16.87	12.5	31.81	7.38326309688285e-08	-2.49548	down
TRINITY_DN15222_c0_g2	25	22	31	119	32	413	1.27	2.09	1.28	6.19	1.52	24.31	0.00196709546198315	2.83417019668091	up
TRINITY_DN1526_c0_g2	1468	1729	1407	308	409	999	29.93	33.47	27.84	6.98	8.17	21.61	0.00216142066111428	-1.40495	down
TRINITY_DN15366_c0_g1	105	117	77	21	16	28	6.76	3.01	2.03	0.66	0.43	0.71	5.31420195534493e-06	-2.13646	down
TRINITY_DN1541_c0_g1	827	222	160	86	106	122	24.41	6.12	4.62	2.42	2.86	3.27	0.0092807887892857	-1.86341	down
TRINITY_DN1544_c0_g1	8070	4472	2718	1092	1108	2066	277.25	98.63	62.94	25.81	25.62	44.12	9.55852512217398e-05	-1.78165	down
TRINITY_DN1544_c0_g2	68	134	72	259	324	1636	2.35	4.35	2.49	9.01	11.01	52.23	3.06366573234993e-05	3.00679105778359	up
TRINITY_DN1547_c0_g1	3907	4944	7049	13417	14025	12420	215.76	254.76	376.71	735.1	737.22	636.29	3.23863016000298e-05	1.38890696254013	up
TRINITY_DN1549_c0_g4	36	48	81	121	150	154	0.83	1.03	1.79	2.79	3.3	3.28	0.00652191099682986	1.41233844103729	up
TRINITY_DN15501_c0_g1	760	227	275	1	33	16	64.93	17.87	22.76	0.08	2.59	1.25	3.89764469535354e-07	-4.58716	down
TRINITY_DN1550_c0_g2	250	344	212	437	504	737	12.95	16.56	10.57	22.22	24.62	34.97	0.000419659350067044	1.1145458881382	up
TRINITY_DN15516_c0_g2	8	14	9	36	104	51	0.19	0.39	0.36	0.77	2.71	1.33	0.000415208410168572	2.70387395318774	up
TRINITY_DN15644_c0_g1	173	282	181	558	1536	8698	3.77	5.75	3.78	12.22	32.05	175.96	0.000804382931702799	4.05263304641515	up
TRINITY_DN15655_c0_g1	16	41	47	121	93	104	0.33	0.77	0.93	2.49	1.83	1.97	0.00689420752937137	1.67634046548963	up
TRINITY_DN156_c0_g4	973	125	615	40	89	140	44.65	5.47	27.1	1.8	3.93	5.89	0.000830416872667868	-2.64961	down
TRINITY_DN1573_c0_g2	1010	232	312	110	105	153	42.92	9.28	12.54	4.68	4.24	6.01	0.00164197095031984	-2.00888	down
TRINITY_DN1576_c0_g2	973	1039	1529	2347	2340	2526	29.66	29.6	44.74	71.29	68	71.29	0.000379743827025144	1.08278611555115	up
TRINITY_DN1576_c2_g1	123	467	105	14	8	6	5.71	20.24	4.69	0.64	0.35	0.26	5.65211386186916e-09	-4.51545	down
TRINITY_DN1578_c0_g1	567	648	515	1114	903	1520	16.85	19.56	14.36	32.97	26.42	42.31	1.34231565001256e-05	1.08894130230041	up
TRINITY_DN1578_c0_g2	358	1379	804	1637	2433	2405	11.66	39.8	24.86	52.53	73.89	70.87	0.00955701270407779	1.41304572180886	up
TRINITY_DN157_c1_g1	491	224	181	72	79	145	11.16	5.27	3.96	2.07	1.64	2.93	0.00527751411371558	-1.54445	down
TRINITY_DN1585_c0_g2	174	104	98	33	22	31	9.19	5.8	6.23	2.37	0.64	1.11	2.59682606404872e-05	-2.05209	down
TRINITY_DN15944_c0_g1	2686	2443	1786	4500	8823	3823	370.22	318.56	242.59	595.57	1138.56	481.16	0.00132087745467263	1.40823285696724	up
TRINITY_DN1595_c0_g1	3976	2651	2111	702	1144	1740	149.19	92.48	77.07	26.11	40.78	60.56	0.00241929379809819	-1.23915	down
TRINITY_DN16066_c0_g1	0	0	1	53	43	342	0	0	0.18	9.06	7.24	56.85	1.54661006006917e-07	8.64380911875023	up
TRINITY_DN1609_c0_g1	76	88	75	158	205	228	3.87	4.19	3.68	8.02	10.73	10.93	7.42321427705461e-06	1.36744374133931	up
TRINITY_DN16105_c0_g1	612	702	949	201	159	146	254.24	303.17	468.34	78.39	64.33	61.27	1.65044370189497e-09	-2.08874	down
TRINITY_DN1612_c0_g1	1709	3397	2711	5889	7717	11412	31.3	58.21	47.91	109.34	136.17	195.7	1.44147131778079e-06	1.7199550016102	up
TRINITY_DN1612_c0_g2	493	820	568	2546	2327	4564	11.55	17.01	11.95	56.21	49.16	93.72	1.9458526560583e-13	2.37066745164025	up
TRINITY_DN1617_c0_g1	2970	1530	4947	614	1326	943	130.42	62.76	209.01	26.74	55.29	38.22	0.0028114596099453	-1.67021	down
TRINITY_DN16183_c0_g3	692	43	94	26	33	23	21.19	1.42	2.43	0.63	0.77	0.62	0.00176368181160331	-3.23276	down
TRINITY_DN16263_c0_g1	682	1311	540	167	119	144	67.84	121.59	52.18	15.99	11.04	13.06	1.72834447254582e-09	-2.46844	down
TRINITY_DN16295_c0_g1	3	75	75	347	367	356	0.31	4.33	4.35	20.97	20.64	18.5	0.00242100106525084	2.86061806181152	up
TRINITY_DN162_c0_g2	1054	863	813	322	356	439	28.7	19.51	18.82	7.77	8.1	9.78	3.72785259672046e-09	-1.22661	down
TRINITY_DN16357_c1_g1	41	39	47	192	164	125	3.11	2.76	3.45	14.21	11.7	8.7	3.00291717867124e-06	2.00622450652827	up
TRINITY_DN16359_c1_g2	2	1	1	22	55	35	0.24	0.11	0.12	2.51	6.09	3.8	2.72172733034229e-05	4.87965383034636	up
TRINITY_DN16362_c0_g1	17	32	22	117	128	105	2.21	3.87	2.79	14.38	15.33	12.34	3.34056170600925e-07	2.38206064539719	up
TRINITY_DN1639_c0_g2	169	130	88	411	351	232	2.03	1.43	1.03	4.92	3.98	2.57	0.00136022966524154	1.46779031476628	up
TRINITY_DN1640_c0_g1	98	34	51	4	4	5	10.92	3.53	5.53	0.43	0.41	0.51	6.00745009651296e-06	-3.7477	down
TRINITY_DN16442_c0_g2	3190	1893	2028	868	1236	1180	58.1	31.08	34.58	15.59	20.83	19.39	0.000993203644076392	-1.04618	down
TRINITY_DN16458_c0_g1	508	613	466	232	277	202	16.54	18.67	17.21	7.54	8.59	6.09	0.000378278948138551	-1.07372	down
TRINITY_DN1650_c2_g4	192	120	74	32	46	43	7.15	4.2	2.66	1.2	1.66	1.5	0.00384873301761555	-1.59344	down
TRINITY_DN16549_c0_g4	742	430	399	1314	1228	1215	39.8	22.02	20.34	72.72	64.35	61.49	5.25356039871574e-05	1.34167040843283	up
TRINITY_DN16551_c0_g1	7089	7020	10270	15809	19972	23393	159.38	135.88	198.28	310.32	374.67	418.22	2.80119850957014e-06	1.32462502387873	up
TRINITY_DN1660_c0_g1	288	297	408	687	782	710	7.15	6.79	9.65	17.21	18.51	16.4	6.31354291865798e-05	1.19709939504976	up
TRINITY_DN1661_c0_g1	537	2679	2061	4958	7237	6270	38.28	178.02	141.79	344.73	484.65	409.65	0.00177671273958317	1.86836236395681	up
TRINITY_DN1662_c0_g2	3	7	4	44	43	71	1.88	3.97	2.59	22.72	21.76	37.4	1.62740801367106e-06	3.54891417027695	up
TRINITY_DN1662_c0_g3	281	581	532	930	1221	1478	11.72	21.22	19.66	36.59	44.86	53.97	0.00017324402249042	1.4286880594414	up
TRINITY_DN16661_c0_g1	200	367	171	43	44	109	6.02	10.59	5.11	1.25	1.2	3.09	0.000642942998626531	-1.87344	down
TRINITY_DN16696_c0_g1	1623	1554	704	354	249	564	71.91	64.32	30.01	15.55	10.48	23.07	0.000141728711791445	-1.67282	down
TRINITY_DN1669_c0_g2	3020	1959	1919	1109	759	850	229.98	139.21	141.39	82.3	54.31	59.33	0.000139910156899049	-1.25731	down
TRINITY_DN16705_c0_g2	62	119	84	261	296	240	4.75	5.21	3.77	11.33	11.86	9.33	1.98523475885303e-05	1.66854298170895	up
TRINITY_DN16726_c0_g1	9	11	14	34	54	37	0.76	0.87	1.15	2.79	4.29	2.87	0.0064162782232429	1.94705975612647	up
TRINITY_DN16748_c0_g1	22276	25037	16012	5711	5305	9770	1004.62	1051.01	684.81	252.67	224.4	411.04	5.20776787286463e-08	-1.55465	down
TRINITY_DN16769_c0_g1	397	266	184	109	119	122	26.32	17.55	11.77	7.08	7.37	7.44	0.00344965663841289	-1.19406	down
TRINITY_DN16957_c0_g1	28	93	87	336	382	237	2.97	14.97	8.96	34.13	37.65	22.86	7.76236284623968e-05	2.27923777674856	up
TRINITY_DN17095_c0_g1	230	164	96	53	47	31	588.49	356.24	1709.79	123.1	295.45	257.88	0.00108103627006456	-1.79678	down
TRINITY_DN17112_c0_g1	352	282	1050	83	138	154	53.25	39.71	155.71	11.76	19.15	21.02	0.000818835412299652	-2.15156	down
TRINITY_DN17127_c0_g1	3625	1839	1945	460	595	757	74.85	35.82	38.61	9.61	11.82	14.57	1.15705421622741e-08	-1.97227	down
TRINITY_DN17127_c2_g1	1169	1257	777	278	194	394	51.33	51.56	32.83	12.11	8.09	15.97	2.38419311284962e-08	-1.82693	down
TRINITY_DN17127_c3_g1	684	588	673	200	218	395	27.64	22.19	26.15	8.03	8.37	14.74	0.000173988952800769	-1.22097	down
TRINITY_DN1712_c0_g1	199	257	116	86	45	51	21.88	26.34	12.41	9.05	4.6	5.1	0.00460854358573317	-1.54858	down
TRINITY_DN17134_c0_g1	148	567	343	687	2251	866	652.01	2051.08	1842.08	2856.89	5815.22	2794.57	0.00534170248764749	1.93198578266504	up
TRINITY_DN17134_c0_g2	4141	9531	6350	14714	29482	12868	13337.9	26038.7	24073.5	39575.4	54806.1	29189.7	0.0014882570235223	1.60214550189226	up
TRINITY_DN1714_c0_g1	1815	1979	1956	702	560	804	40.49	41.63	42.35	15.45	11.77	15.68	4.591210452266e-12	-1.41562	down
TRINITY_DN1722_c0_g2	4140	4218	5231	9425	11577	9475	193.84	183.94	234.95	435.74	514.32	408.14	1.25853327954015e-06	1.23379736296593	up
TRINITY_DN17285_c0_g1	1021	693	548	120	10	135	173.81	109.88	91.74	19.31	1.58	20.71	0.000138622446343153	-3.03702	down
TRINITY_DN17306_c0_g1	4613	3470	2414	1298	1052	1488	284.01	198.99	145.53	80.18	61.6	84.89	3.63136335221057e-06	-1.37708	down
TRINITY_DN1730_c0_g1	439	290	188	100	74	119	15.83	9.27	6.19	3.55	2.49	3.79	0.00035055375844875	-1.57193	down
TRINITY_DN1732_c0_g1	266	475	540	923	916	774	5.28	8.81	10.27	18.4	17.4	14.25	0.00810276297625051	1.09841593770309	up
TRINITY_DN1736_c0_g1	998	809	1237	238	350	421	28.83	21.84	34.29	6.87	9.65	11.26	1.69717168583688e-06	-1.55133	down
TRINITY_DN1736_c0_g3	4441	5158	6841	11118	12267	10746	265	277.87	376.3	633.29	669	570.82	0.00015466013678959	1.11884149930342	up
TRINITY_DN17376_c0_g1	767	638	1170	1347	1905	1815	43.11	32.29	60.28	70.6	95.71	89.33	0.00689420752937137	1.02493859748022	up
TRINITY_DN1739_c0_g1	1467	1163	1506	2724	3570	4200	37.62	28.18	37.05	71.28	89.99	100.85	5.52467297479932e-09	1.3942171548189	up
TRINITY_DN1739_c0_g2	1476	740	650	239	221	455	42.09	10.13	12.23	3.44	3.02	6.03	0.00045209459312848	-1.59792	down
TRINITY_DN1741_c0_g1	210	130	323	715	1019	729	11.87	7.08	17.58	40.84	54.77	39.27	1.67904857602353e-05	1.95119806893058	up
TRINITY_DN1762_c1_g3	905	809	555	348	308	335	37.41	31.73	22.32	14.49	12.32	13.09	6.93425190306744e-05	-1.11281	down
TRINITY_DN1764_c0_g1	1540	1762	1616	3616	2976	3116	59.43	63.53	59.95	138.79	109.25	111.13	1.85933784259283e-06	1.05841382019049	up
TRINITY_DN1768_c0_g1	1410	1516	1718	653	685	675	33.03	33.17	38.42	15.34	15.33	14.66	2.24391369210556e-07	-1.1396	down
TRINITY_DN17696_c2_g1	335	225	322	468	822	2505	10.04	6.45	9.9	14.06	23.51	71.15	0.000555360540989665	2.09659271150947	up
TRINITY_DN1778_c0_g1	1397	1299	944	368	429	667	128.53	111.46	84.26	32.72	36.9	56.06	1.01420607447953e-05	-1.26043	down
TRINITY_DN17886_c0_g1	70	75	66	12	16	8	2.5	2.51	2.27	0.43	0.54	0.26	2.21960875413225e-05	-2.46628	down
TRINITY_DN17977_c0_g1	21	81	37	130	129	193	0.91	3.4	1.62	5.59	5.31	7.89	0.00537357832503049	1.76210717878756	up
TRINITY_DN1797_c0_g3	8	86	142	299	463	456	0.25	2.47	4.2	9.2	13.6	13	0.00920055678166191	2.39571156147779	up
TRINITY_DN1800_c0_g1	12693	13531	7005	1862	1158	2744	1402.65	1392.48	749.53	193.53	118.09	270.43	2.2243267899716e-11	-2.4678	down
TRINITY_DN1800_c0_g2	10748	9879	4471	1321	927	2134	1091.58	980.37	458.83	123.3	87.74	192.97	2.1635572981195e-09	-2.45787	down
TRINITY_DN1800_c0_g4	0	2	4	71	77	322	0	0.08	0.16	3	3.11	12.65	1.09262473896842e-09	6.26951690044373	up
TRINITY_DN1805_c1_g1	58	96	53	176	372	219	1.13	1.75	0.99	3.44	6.93	4.14	5.12633263131591e-05	1.97385838704998	up
TRINITY_DN18118_c0_g1	16	100	74	338	320	287	1.15	6.73	5.16	23.81	21.71	18.99	0.000415987482263492	2.38827971102117	up
TRINITY_DN181_c0_g1	58	78	58	135	151	139	1.17	1.46	1.11	2.71	2.89	2.55	0.000896909235877385	1.20694732307998	up
TRINITY_DN1827_c0_g2	66	132	6753	10	12	50	2.48	4.63	243.76	0.37	0.43	1.74	0.00171904772994247	-6.68007	down
TRINITY_DN1827_c1_g1	83	29	31	246	360	238	91.12	28.29	36.6	220.88	294.99	212.37	9.44696864842316e-07	2.6522089539746	up
TRINITY_DN182_c0_g1	717	522	376	211	204	311	36.92	25.44	19.57	11.09	10.18	14.51	0.00197336079771159	-1.08955	down
TRINITY_DN1833_c0_g3	293	579	521	908	903	1122	7.37	13.62	12.58	22.9	21.72	26.17	0.00173467419885137	1.13128556002146	up
TRINITY_DN1843_c0_g1	1211	804	623	1923	1366	3461	44.39	28.84	21.7	76.45	51.83	125.72	0.00101232365602165	1.40155809545497	up
TRINITY_DN18468_c1_g1	324	294	251	106	107	82	13.96	6.5	7.71	2.71	2.76	1.87	4.6278786163084e-06	-1.47262	down
TRINITY_DN1849_c0_g1	3850	2929	2450	537	607	955	150.96	109.8	94.55	21.28	23.3	34.96	1.76306201088401e-14	-2.08373	down
TRINITY_DN18528_c1_g1	44	61	36	186	177	144	4.3	5.56	3.42	17.5	16.13	12.83	1.94618446356271e-06	1.93680967698715	up
TRINITY_DN18612_c0_g1	838	495	520	162	174	248	77.39	42.63	46.59	14.45	15.02	20.92	9.16888391410433e-07	-1.60776	down
TRINITY_DN18640_c0_g1	896	242	2241	68	180	152	20.34	5.14	48.77	1.55	3.91	3.2	0.000111555216734527	-3.06608	down
TRINITY_DN18675_c0_g3	1418	349	564	55	68	66	35.15	8.09	13.41	1.37	1.61	1.52	5.46340801189059e-11	-3.54837	down
TRINITY_DN18778_c0_g1	19100	15763	19828	5197	5165	7741	791.15	612.24	798.15	213.24	203.64	298.55	6.35377247240157e-12	-1.54771	down
TRINITY_DN18778_c0_g2	840	561	431	222	199	284	43.42	27.58	21.47	11.55	9.84	13.41	0.000131103952389466	-1.3082	down
TRINITY_DN1886_c1_g2	463	1193	626	180	146	207	20.52	59.18	36.42	10.09	5.79	12.79	2.13191906504827e-06	-2.02781	down
TRINITY_DN1887_c0_g1	1283	850	649	367	303	431	27.06	16.74	12.95	7.61	6.06	8.4	0.0001837127423507	-1.26447	down
TRINITY_DN1890_c0_g1	4010	7022	5886	10944	9983	19199	101.66	166.41	143	278.18	242.05	452.11	0.000275613648333932	1.28522136018912	up
TRINITY_DN18930_c0_g1	2718	2049	2482	425	430	773	88.24	62.16	77.37	13.77	13.31	23.22	5.08279473090496e-14	-2.1148	down
TRINITY_DN18982_c0_g1	390	90	110	40	34	34	24.72	5.7	6.12	2.71	2.09	2.19	0.00108850335757339	-2.35697	down
TRINITY_DN19122_c1_g1	2176	266	1181	156	166	216	68.95	7.88	35.93	4.93	5.02	6.33	9.58480703262947e-05	-2.69588	down
TRINITY_DN19151_c2_g1	7506	3315	3982	673	980	1356	307.32	126.8	156.78	27.37	38.14	51.28	1.03559172376354e-08	-2.2483	down
TRINITY_DN1917_c0_g1	234	256	344	699	551	454	6.53	6.68	9.22	19.52	14.69	11.74	0.00526057617128778	1.11022149703423	up
TRINITY_DN19273_c0_g2	722	156	247	15	21	19	59.61	12.02	19.75	1.2	1.63	1.44	3.18969371176168e-11	-4.27615	down
TRINITY_DN19310_c0_g1	158	111	161	353	441	688	6.08	3.99	5.95	13.51	16.14	24.46	1.55271980683204e-07	1.82225079657647	up
TRINITY_DN1931_c0_g2	18	4	27	63	174	53	2.74	0.46	4.05	8.13	24.11	7.61	0.00632578785960672	2.6344828965243	up
TRINITY_DN19376_c1_g4	84	68	44	352	39	1002	0.71	0.54	0.35	3	0.32	7.86	0.00350409066645008	2.83395553338468	up
TRINITY_DN1943_c1_g1	339	261	157	109	104	124	46.4	34.18	24.12	14.96	13.96	15.41	0.00885896116838757	-1.08805	down
TRINITY_DN1945_c0_g1	46	17	53	109	150	157	1.73	0.6	2.03	4.07	5.35	5.5	0.0013797245016996	1.88849540265297	up
TRINITY_DN1951_c0_g1	1741	676	705	205	229	244	115.98	41.28	43.52	12.88	13.91	14.19	1.53096343908989e-06	-2.12579	down
TRINITY_DN19536_c0_g2	5	16	7	45	89	39	0.29	0.88	0.4	2.59	4.93	2.1	0.00108499012192411	2.72348986274918	up
TRINITY_DN1958_c0_g1	25	46	42	139	81	92	0.94	1.61	1.51	5.19	2.89	3.19	0.00661218108459489	1.54658004827481	up
TRINITY_DN1958_c0_g2	129	185	146	284	264	366	4.24	5.68	4.6	9.3	8.26	11.12	0.000410751024074407	1.05122846294872	up
TRINITY_DN195_c0_g2	30	75	93	232	227	275	1.6	3.78	4.79	12.26	11.52	13.58	0.000206835791143224	1.93916202418069	up
TRINITY_DN19606_c0_g1	461	362	305	130	77	141	13.21	9.73	8.41	3.72	2.11	3.77	4.96789582816893e-06	-1.62835	down
TRINITY_DN19661_c0_g1	159	481	603	2225	3879	2630	6.67	18.85	24.34	92.68	154.65	101.9	6.34880665106208e-08	2.86873754084192	up
TRINITY_DN196_c0_g1	645	686	1156	2537	2976	1830	46.23	44.77	77.49	171.16	194.13	116	7.69592327343982e-05	1.63451590237937	up
TRINITY_DN197_c0_g1	2118	3621	2246	758	963	1656	81.08	94.1	65.49	26.84	30.5	49.83	0.00161466624072189	-1.19881	down
TRINITY_DN19853_c0_g1	2394	1770	1165	507	674	674	82.47	56.97	38.55	17.41	22.12	21.47	7.2548700798417e-06	-1.44572	down
TRINITY_DN19932_c0_g2	1134	932	999	386	466	530	26.53	21.78	21.92	8.81	10.5	11.53	1.53456859948553e-07	-1.08872	down
TRINITY_DN1994_c0_g2	183	198	220	889	968	662	11.23	10.47	12.26	48.35	48.83	33.33	2.38126746563561e-12	2.15008810247291	up
TRINITY_DN19983_c0_g1	146	333	450	849	1126	681	8.14	16.74	23.35	45.38	57.38	33.97	0.00365533729268052	1.58358889460669	up
TRINITY_DN1_c0_g2	609	254	356	74	135	182	19.42	7.57	10.9	2.36	4.1	5.37	0.00186426204222324	-1.59682	down
TRINITY_DN20076_c1_g1	6	45	31	173	78	131	1.63	11.63	8.46	41.72	18.75	31.6	0.00652191099682986	2.29344452347878	up
TRINITY_DN2009_c1_g1	1852	2724	4080	7970	11804	20759	61.58	84.65	130.79	265.04	375.15	640.5	4.19033645664658e-07	2.23982039135797	up
TRINITY_DN20127_c0_g1	153	177	102	48	38	47	20.81	23.02	15.59	6.62	5.11	6.09	9.39532729772104e-05	-1.61968	down
TRINITY_DN20127_c0_g2	29	47	27	8	1	6	1.64	2.48	1.47	0.45	0.05	0.31	0.00769549231472991	-2.70264	down
TRINITY_DN2019_c0_g1	5646	11099	7113	2792	2355	3048	174.35	319.33	210.03	85.97	69.19	86.86	3.40321636012001e-06	-1.47139	down
TRINITY_DN2027_c0_g1	1160	1597	1472	2819	3344	3562	40.56	52.15	49.31	98.23	111.26	115.27	1.01529562983904e-08	1.26318722830742	up
TRINITY_DN203_c0_g5	92	132	87	35	34	54	4.25	5.68	3.86	1.6	1.47	2.26	0.00546727923749893	-1.27945	down
TRINITY_DN20438_c0_g1	387	313	410	658	1063	604	29.02	21.9	29.74	48.11	74.93	41.53	0.00347516400219923	1.14501362314655	up
TRINITY_DN2051_c1_g1	87	120	248	1129	1682	1739	1.84	2.38	4.94	23.2	33.1	32.61	1.15471171347091e-13	3.35507575361862	up
TRINITY_DN20561_c0_g1	900	72	936	41	45	49	56.66	4.23	56.89	2.53	2.67	2.84	5.22906528295179e-06	-3.77742	down
TRINITY_DN20578_c0_g1	360	270	210	87	100	130	16.71	11.7	9.38	4	4.4	5.57	8.96365400995551e-05	-1.34103	down
TRINITY_DN20589_c0_g3	220	26	63	8	17	24	12.88	1.23	3.07	0.66	0.81	1.12	0.00935580033234951	-2.60718	down
TRINITY_DN20644_c0_g2	716	185	114	20	13	28	80.71	19.44	12.51	2.15	1.36	2.87	1.25127093242294e-07	-3.98098	down
TRINITY_DN2064_c0_g1	3908	6236	5833	13397	15295	24543	95.11	113.75	111.45	207.12	217.12	324.16	7.24655674445369e-09	1.77551930306387	up
TRINITY_DN20653_c0_g2	10	20	10	356	348	352	7.34	4.23	8.57	30.74	26.21	28.31	2.3796132499193e-36	4.80046309632246	up
TRINITY_DN20653_c0_g3	35	31	48	466	572	629	24.85	19.88	35.6	271.68	323.26	373.36	2.77702987464209e-40	3.9248	up
TRINITY_DN2068_c0_g1	188	214	1651	60	66	119	11.75	12.48	99.57	3.68	3.89	6.84	0.00070228223733555	-3.08636	down
TRINITY_DN2069_c0_g3	105	50	45	6	5	13	5.75	2.55	2.31	0.31	0.26	0.66	7.04557090768497e-05	-3.00721	down
TRINITY_DN2076_c0_g2	430	132	230	47	72	60	25.02	7.17	12.91	2.69	3.96	3.21	0.000235020238135217	-2.07428	down
TRINITY_DN20795_c1_g1	2246	2960	2048	974	659	659	44.68	55.05	39.04	19.47	12.55	12.16	5.72393325108285e-07	-1.56991	down
TRINITY_DN2079_c0_g2	830	930	476	132	314	305	24.22	25.45	13.36	3.85	8.7	8.18	0.000845328380048395	-1.50951	down
TRINITY_DN2080_c0_g1	1011	865	447	130	193	310	53.62	42.3	22.02	6.78	9.81	14.88	2.90082243673208e-05	-1.82281	down
TRINITY_DN20841_c0_g1	45	45	41	89	89	90	1.83	1.26	1.59	2.77	2.62	2.7	0.00687298577313722	1.10549031397969	up
TRINITY_DN2088_c0_g1	9888	8717	8751	3327	3624	3805	356.58	276.81	303.88	112.17	117.01	118.77	7.49463322717836e-18	-1.27851	down
TRINITY_DN2091_c0_g1	66	109	76	149	168	164	3.62	3.79	2.25	4.74	5.34	4.84	0.00969823562600306	1.01117123382205	up
TRINITY_DN20925_c0_g1	1276	1257	927	460	435	317	28.65	27.08	22.03	11.92	10.05	6.98	4.31998935399171e-06	-1.41802	down
TRINITY_DN2096_c0_g1	221	335	303	574	494	910	9.71	12.94	12.56	24.16	19.8	35.83	0.00026257502064119	1.24711246955099	up
TRINITY_DN2099_c0_g1	8213	8158	9183	2277	1766	2854	480.82	423.05	494.14	135.38	102.26	156.01	2.37030176808557e-16	-1.83628	down
TRINITY_DN2100_c0_g2	33	68	32	109	155	142	1.29	2.48	1.2	4.24	5.76	5.13	0.000727421210416311	1.68589456407246	up
TRINITY_DN2111_c0_g2	96	142	84	285	365	218	2.96	4.09	2.49	8.78	10.73	6.22	0.000308469926483928	1.52602977683426	up
TRINITY_DN2111_c1_g1	124	101	68	209	176	357	1.99	17.22	32.44	62.95	33	62.98	0.00108630824124636	1.39330236480695	up
TRINITY_DN2112_c0_g1	336	363	131	785	959	2877	6.66	7.59	2.61	16.01	18.03	56.06	1.4280560971095e-05	2.50480046063534	up
TRINITY_DN21143_c0_g1	46	83	128	276	334	309	7.2	12.1	19.66	40.38	47.89	43.6	0.000116776325180104	1.88976364627185	up
TRINITY_DN21143_c1_g2	975	1017	1298	2152	1914	2296	37.19	36.24	47.59	81.65	69.46	80.94	5.84389658293659e-05	1.01105804618794	up
TRINITY_DN21175_c1_g1	349	443	451	965	772	703	22.75	25.93	28.61	61.12	47.5	42.61	0.00109961547946744	1.05367251377009	up
TRINITY_DN2124_c0_g1	4134	5875	2812	13046	15746	21561	133.29	177.82	87.46	420.06	484.54	645.02	4.37148087058205e-11	2.03776856608906	up
TRINITY_DN21370_c1_g1	0	10	1	44	36	50	0	0.36	0.04	1.66	1.3	1.76	0.00415019823129216	3.64940867762321	up
TRINITY_DN2137_c1_g1	426	835	279	84	104	185	13.14	25.46	7.62	2.61	2.58	4.84	0.000118824814201328	-1.98998	down
TRINITY_DN2147_c0_g1	2216	3023	3949	5617	10604	12886	61.7	76.7	104.67	157.84	289.59	341.66	1.5950167296304e-05	1.69454947072182	up
TRINITY_DN214_c0_g1	2747	1606	1460	496	402	678	185.44	101.98	97.82	33.77	25.85	42.24	5.55518363951439e-08	-1.82083	down
TRINITY_DN2150_c0_g1	15	45	16	237	186	164	0.51	1.43	0.52	8.01	6.01	5.14	7.22169946034013e-08	3.04886595910279	up
TRINITY_DN21535_c0_g1	1095	6372	1398	188	120	650	114.24	619.76	141.81	18.83	11.66	61.79	0.00881687148732462	-3.18932	down
TRINITY_DN2157_c0_g1	2089	619	809	356	342	415	52.07	13.67	19.44	8.73	7.68	10	0.00266183083290698	-1.58477	down
TRINITY_DN2158_c0_g1	5570	3894	3712	1831	2059	2289	140.67	91.55	95.31	46.37	50.33	53.78	1.42036607169213e-05	-1.02369	down
TRINITY_DN2166_c1_g1	33	71	43	161	158	108	5.04	10.09	6.44	23.02	22.12	14.87	0.00201603786601917	1.63242912043961	up
TRINITY_DN2166_c1_g3	31	59	42	215	201	194	3.02	5.35	3.97	20.16	18.25	17.22	4.64496190428882e-09	2.28618336843193	up
TRINITY_DN2169_c0_g1	1299	2096	1740	4160	4166	5451	33.15	50	42.59	106.35	101.58	128.93	5.59437958357477e-09	1.48197460639413	up
TRINITY_DN21728_c0_g1	959	917	1305	1753	4574	2462	41.99	34.41	53.54	75.41	190.82	97.53	0.000889869504075269	1.53107228057988	up
TRINITY_DN21728_c1_g1	43	53	51	112	119	98	0.82	0.95	0.94	2.16	2.18	1.74	0.00317402916748629	1.23921030443512	up
TRINITY_DN2176_c0_g4	276	160	193	30	35	72	9.92	5.37	6.66	1.07	1.2	2.39	5.04974004741448e-06	-2.16225	down
TRINITY_DN2176_c1_g1	2210	855	1020	416	526	627	43.63	18.63	20.67	10.64	13.39	14.41	0.00374411424760182	-1.31574	down
TRINITY_DN2178_c0_g1	1012	1023	648	334	340	427	33.45	31.69	20.39	10.68	10.38	12.7	2.6029222907639e-06	-1.21367	down
TRINITY_DN217_c0_g3	384	1034	861	193	236	348	13.39	33.68	28.84	6.71	7.84	11.22	0.00168129403523269	-1.51132	down
TRINITY_DN2187_c0_g1	26	30	51	178	366	330	6.93	7.41	13.57	42.2	86.42	77.65	7.44413111106358e-11	3.07246752085455	up
TRINITY_DN21890_c0_g6	260	26	33	7	10	18	97.61	8.98	12.53	2.26	3.22	5.86	0.00516042182720857	-3.12828	down
TRINITY_DN2191_c0_g2	974	779	622	170	150	293	34.9	28.05	23.66	6.35	5.24	10.23	3.3046361323923e-09	-1.90285	down
TRINITY_DN21957_c0_g1	462	29	178	16	20	18	28.72	1.68	10.68	0.98	1.17	1.03	0.000151931272318987	-3.55562	down
TRINITY_DN219_c1_g1	752	144	252	1244	1776	1150	57.06	8.62	18.3	93.81	126.76	80.29	0.00285397299360778	1.95416611862147	up
TRINITY_DN2200_c0_g1	16	28	23	48	87	96	0.79	1.29	1.1	2.35	4.08	4.38	0.00145865801643729	1.83598725986583	up
TRINITY_DN2203_c0_g1	4230	2333	2520	1151	1448	1355	137.36	68.42	74.79	37.05	42.99	40.24	0.000535960775380341	-1.12587	down
TRINITY_DN22072_c0_g1	1106	1222	1182	484	428	589	42.43	38.37	38.3	15.95	14.14	18.34	2.93519978059273e-09	-1.1654	down
TRINITY_DN22241_c0_g3	3366	7313	5232	2953	1850	2007	133.72	269.34	197.52	115.29	71.28	72.21	0.00902331970996512	-1.13777	down
TRINITY_DN22307_c0_g3	1194	1051	1240	190	119	319	35.3	29.04	35.19	5.61	3.36	8.73	1.80411363284238e-11	-2.43722	down
TRINITY_DN22343_c0_g2	35	39	216	239	1053	749	2.32	2.41	14.71	16.48	69.93	52.74	0.00162825154554769	2.81883393808384	up
TRINITY_DN2241_c1_g1	1753	190	798	91	146	108	35.33	3.56	18.74	1.81	3.26	2	8.1198428271552e-05	-2.9151	down
TRINITY_DN22431_c0_g1	37	67	55	98	164	170	10.08	16.89	14.96	23.68	39.48	40.82	0.00141639891597673	1.49655638306993	up
TRINITY_DN22485_c1_g1	3709	1958	2840	1009	1159	1357	100.39	39.95	51.48	20.38	22.28	24.75	0.000133702982846354	-1.21236	down
TRINITY_DN22583_c0_g1	14	20	34	128	112	63	0.65	0.87	1.52	5.88	4.93	2.7	0.000863690569200408	2.23874642501286	up
TRINITY_DN2259_c0_g1	1040	852	992	254	132	400	36.05	27.6	33.03	8.78	4.36	12.82	1.023809929874e-05	-1.83852	down
TRINITY_DN225_c1_g1	6816	4319	2868	1964	1980	1285	178.7	105.84	72.13	51.56	49.58	31.22	0.00247997670411551	-1.31464	down
TRINITY_DN22611_c0_g1	17	42	10	199	130	119	6.01	13.67	3.57	60.76	39.69	36.59	2.11836120787328e-05	2.8102899280018	up
TRINITY_DN2262_c0_g2	902	583	678	1121	1642	1408	38.47	21.57	25.24	44.05	62.06	51.85	0.000857658463703456	1.01675764362633	up
TRINITY_DN2269_c0_g1	84	113	85	36	29	45	4.21	5.42	4.25	1.81	1.41	2.11	0.00410698304302398	-1.29532	down
TRINITY_DN2270_c0_g2	19381	15566	10625	5582	5322	9694	1789.84	1359.03	913.69	438.51	396.99	778.92	0.00116054065702857	-1.09145	down
TRINITY_DN2271_c2_g1	141	195	106	35	40	67	6.34	6.5	3.04	1.04	1.14	1.85	0.000634390600648073	-1.58217	down
TRINITY_DN22786_c0_g1	1599	476	331	231	145	228	84.59	25.61	18.01	14.25	9.06	12.67	0.00414340343959906	-1.90472	down
TRINITY_DN22789_c0_g1	23	47	213	14242	12698	9175	0.92	1.75	8.15	563.35	480.6	337.46	7.88490399307224e-11	7.03574008462347	up
TRINITY_DN2281_c0_g2	8684	7375	6444	3478	3372	3834	231.41	183.8	164.88	92.82	85.9	94.77	1.55501285522934e-08	-1.00236	down
TRINITY_DN22847_c0_g1	155	359	216	728	767	580	6.26	9.44	5.59	19.02	19.34	13.84	0.000150106219559129	1.59568765031739	up
TRINITY_DN22847_c0_g2	537	559	545	764	1016	1954	32.78	32.06	32.18	45.68	58.47	110.11	0.00126317502445415	1.21436257763069	up
TRINITY_DN2289_c0_g2	190	116	40	19	17	38	4.29	2.52	0.78	0.39	0.47	0.77	0.00485647905376465	-2.16241	down
TRINITY_DN2289_c1_g1	659	889	1150	2167	2309	2013	32.05	40.8	54.97	106.62	108.21	92.23	5.4673755509262e-05	1.33146185746115	up
TRINITY_DN228_c0_g1	2183	2857	3694	9162	12078	12678	127.07	155.49	208.12	531.29	671.87	685.94	4.15938998305457e-12	2.00709341693002	up
TRINITY_DN2293_c2_g1	35	104	102	221	320	182	0.85	2.44	2.38	5.44	7.43	4.1	0.00667597079295749	1.6611106754214	up
TRINITY_DN229_c1_g2	5	65	44	313	494	265	0.19	2.07	1.47	10.56	15.95	8.28	4.01762966253409e-05	3.31487997424948	up
TRINITY_DN2314_c1_g5	731	414	362	190	185	273	36.81	19.47	17.56	9.45	8.83	12.67	0.00346684548774034	-1.15349	down
TRINITY_DN23227_c0_g1	2943	2702	1945	1151	989	1353	345.29	294.67	235.23	140.95	112.38	146.99	7.4875548023957e-06	-1.04866	down
TRINITY_DN23279_c0_g1	2016	686	956	318	264	356	82.62	19.02	23.16	7.88	7.72	7.43	4.02832890095999e-05	-1.89217	down
TRINITY_DN2333_c0_g1	6453	5152	7855	11934	15191	14534	164.12	122.24	190.05	299.43	363.39	338.93	3.12790849466224e-05	1.15545969544235	up
TRINITY_DN233_c0_g1	2210	1092	818	191	202	372	151.25	67.14	56.15	12.97	13.08	23.62	1.17382876240382e-07	-2.37478	down
TRINITY_DN2349_c0_g1	48	111	47	253	177	152	2.12	4.43	1.93	11.08	7.47	6	0.00491135149543338	1.60222848631132	up
TRINITY_DN23556_c1_g1	151	19	376	9	25	26	12.16	1.43	29.32	0.7	1.89	1.92	0.00314377259984391	-3.18618	down
TRINITY_DN23611_c0_g2	4915	12297	10034	15554	22774	36429	324.16	763.53	656.7	1056.15	1484.95	2346.28	0.00135271294252566	1.48758622942535	up
TRINITY_DN23633_c0_g3	252	118	108	42	44	37	19.24	8.21	7.89	3.1	3.21	2.52	0.000476501772777785	-1.86988	down
TRINITY_DN23805_c1_g2	991	1810	1507	5216	6342	9311	25.73	44.56	38.13	137.86	159.9	228.06	1.15465215587606e-13	2.32032519086838	up
TRINITY_DN2380_c0_g2	19	53	71	289	195	138	0.88	2.3	3.17	13.27	8.58	5.9	0.00113158820140138	2.2033323877733	up
TRINITY_DN23828_c0_g1	0	1	3	25	26	27	0	0.04	0.13	1.1	1.09	1.1	0.000602515647181705	4.33763803955008	up
TRINITY_DN2384_c0_g1	302	353	265	521	634	634	6.72	7.34	5.65	11.63	13.48	13.07	4.62472414368845e-06	1.03036217862102	up
TRINITY_DN23853_c0_g1	120	158	114	239	251	345	9.06	5.9	4.31	9.51	10.04	13.33	9.11917691577814e-05	1.15076575320646	up
TRINITY_DN2400_c1_g1	2934	2232	2006	102	168	356	130.97	91.33	81.08	4.74	7.3	14.96	3.50900418024099e-17	-3.49355	down
TRINITY_DN2411_c0_g1	127	166	247	464	455	426	3.98	4.87	7.84	14.53	18.56	12.99	0.000546752766099061	1.37813024375114	up
TRINITY_DN2411_c0_g2	67	123	152	236	288	281	2.53	4.12	4.65	7.31	8.65	8.53	0.00497551515336995	1.28966043774121	up
TRINITY_DN2412_c0_g1	684	34	120	38	14	40	19.15	0.89	3.22	1.06	0.37	1.04	0.00418637127958031	-3.10863	down
TRINITY_DN241_c0_g1	5574	7685	8749	1690	2149	3996	178.47	229.94	268.97	54.01	65.6	118.41	0.000109842326747007	-1.46671	down
TRINITY_DN2421_c0_g1	4357	2348	2125	254	217	535	258.27	127.94	123.24	14.88	11.95	28.68	7.45793195963416e-14	-3.09324	down
TRINITY_DN2425_c1_g1	453	182	283	936	1098	755	19.95	7.41	11.84	40.38	45.36	30.2	0.000126830092013053	1.68917745819712	up
TRINITY_DN2426_c1_g1	163	85	673	6	39	43	13.29	6.74	56.37	0.51	2.7	3.1	0.000612811934477509	-3.40772	down
TRINITY_DN24270_c0_g1	1624	463	412	98	117	212	151.69	40.33	37.35	8.84	10.21	18.08	5.76409820894428e-05	-2.49423	down
TRINITY_DN24320_c1_g1	14	46	51	155	170	148	0.15	0.46	0.52	1.68	1.75	1.48	0.000387569116063092	2.15416493885719	up
TRINITY_DN2432_c0_g1	1188	87	172	27	58	79	45.38	3.11	6.32	1.03	2.11	2.79	0.00168129403523269	-3.08247	down
TRINITY_DN2437_c0_g1	2110	2199	2053	2736	3417	9775	111.22	107.57	104.14	141.71	167.19	458.68	0.00761839331877446	1.33308998075536	up
TRINITY_DN24384_c0_g2	163	116	102	36	34	48	7.03	4.7	4.82	1.68	1.42	1.96	0.000100724517810761	-1.62563	down
TRINITY_DN2439_c0_g1	545	542	858	1522	2254	1575	27.5	25.54	41.7	75.89	107.77	73.26	3.05513593940119e-05	1.5234830313252	up
TRINITY_DN24408_c0_g1	1405	1685	1409	6525	10936	6314	92.87	103.96	89.95	422.57	681.42	383.39	1.06320779078043e-15	2.48601704513083	up
TRINITY_DN2440_c0_g1	469	764	409	90	85	68	19.74	28.87	16.19	2.92	2.48	2.18	2.24488064774238e-13	-2.66392	down
TRINITY_DN24427_c0_g1	217	371	175	694	1070	423	29.31	46.67	23.1	88.55	133.23	51.72	0.00201603786601917	1.62998622781781	up
TRINITY_DN24434_c0_g1	7980	204	646	63	113	33	251.46	5.99	19.5	1.98	3.39	0.96	0.00179443914986748	-5.26799	down
TRINITY_DN2445_c0_g3	554	243	164	64	67	67	10.97	4.5	3.11	1.27	1.27	1.23	5.48717872417003e-05	-2.19016	down
TRINITY_DN2448_c0_g1	3196	6276	3805	1274	1085	1401	105.15	192.04	119.68	42.17	33.94	42.57	2.93023389442431e-08	-1.74865	down
TRINITY_DN244_c0_g1	1228	2039	2245	3668	3890	7223	41.4	62.23	72.25	120.47	122.55	212.15	0.00016311855296996	1.45146905471225	up
TRINITY_DN24529_c0_g1	210	141	1118	22	51	75	8.96	5.7	43.58	0.94	2.1	3.01	0.000172239010016251	-3.33442	down
TRINITY_DN245_c0_g1	2966	2546	2899	790	303	1119	182.52	146.27	172.17	47.75	17.6	63.32	5.11238435076805e-05	-1.88818	down
TRINITY_DN2461_c0_g1	3917	1639	1620	656	733	731	200.94	79.3	88.53	36.36	38.52	37.19	6.59259509295425e-05	-1.67837	down
TRINITY_DN2461_c0_g2	42	48	37	10	8	8	3.11	3.32	2.65	0.72	0.56	0.54	0.00109922945403535	-2.21005	down
TRINITY_DN2471_c0_g1	29	32	26	130	133	109	0.67	0.75	0.57	3.23	3.18	2.32	8.690328776095e-08	2.17901039715904	up
TRINITY_DN2471_c0_g4	16	25	24	57	53	96	0.78	1.16	1.13	2.77	2.48	4.4	0.00272533999332065	1.7070624362774	up
TRINITY_DN24801_c1_g1	1463	1779	2731	839	1011	986	52.17	42.96	69.88	21.76	24.83	23.71	0.00563061933973445	-1.02266	down
TRINITY_DN24822_c0_g1	27	32	11	58	90	113	2.15	2.22	0.86	4.42	6.77	8	0.00137523737681033	1.96412876677874	up
TRINITY_DN2486_c0_g1	38	176	123	841	708	576	3.07	13.24	9.61	65.95	53.58	42.55	1.85933784259283e-06	2.74167841869875	up
TRINITY_DN2494_c1_g1	1136	657	739	199	176	286	111.83	60.69	73.02	19.3	16.38	26.79	6.06448752405673e-09	-1.88116	down
TRINITY_DN2497_c0_g1	80	49	57	191	142	161	24.65	13.94	17.62	51.56	38.28	44.76	0.000286844674223228	1.48750223978798	up
TRINITY_DN251_c0_g2	123	273	208	626	657	873	2.94	6.11	4.77	15.03	15.04	19.38	2.26202986093345e-07	1.89132521693976	up
TRINITY_DN2532_c0_g1	13986	16718	12356	3260	4676	5443	568.78	618.98	492.23	142.14	199.92	231.82	6.53788460195348e-13	-1.62762	down
TRINITY_DN2537_c0_g2	982	435	405	189	203	316	9.79	4.13	3.93	1.95	1.98	2.97	0.00652191099682986	-1.30395	down
TRINITY_DN2542_c0_g1	10	23	22	115	132	83	0.38	0.81	0.79	4.3	4.72	2.88	3.51613440746338e-06	2.66731343872441	up
TRINITY_DN2550_c3_g1	168	171	164	25	29	43	7.3	5.02	4.22	0.95	1.02	1.07	5.44071230563105e-11	-2.32086	down
TRINITY_DN2550_c4_g1	425	631	427	1193	1318	1467	23.33	31.57	21.63	67.1	69.61	74.44	3.22158235267533e-10	1.49277678789107	up
TRINITY_DN255_c0_g1	30	103	29	285	416	451	0.8	2.72	0.79	8.06	11.23	11.81	3.04130605244737e-07	2.90517291683347	up
TRINITY_DN25619_c0_g3	54	44	68	142	95	139	13.82	10.43	17.34	32.45	21.59	31.45	0.00774907384846393	1.23921819872007	up
TRINITY_DN25644_c0_g1	420	388	470	735	1062	830	13.27	11.46	14.26	23.25	32.05	24.29	0.000119652999456196	1.10754563034593	up
TRINITY_DN25655_c1_g1	4873	4189	3437	1367	1301	1353	145.56	116.7	98.33	40.75	36.98	37.3	4.53314029915842e-15	-1.55752	down
TRINITY_DN25825_c0_g1	1918	1483	413	41	58	230	84.73	60.99	17.97	1.81	2.49	9.23	1.4939158919147e-06	-3.51719	down
TRINITY_DN2582_c0_g1	525	837	1116	3200	2289	2277	40.57	50.49	50.78	134.33	95.34	93.51	2.44913839793466e-05	1.71821713902194	up
TRINITY_DN2589_c0_g1	6235	6149	6409	1760	1740	2726	272.25	240.99	250.57	184.26	160.57	190.96	9.99758472070339e-14	-1.5456	down
TRINITY_DN25942_c0_g2	718	828	560	374	277	343	55.19	59.39	41.65	28	20	24.16	0.000411078050201486	-1.0031	down
TRINITY_DN25956_c0_g1	710	584	524	255	254	297	182.3	141.76	138.46	57.75	60.17	65.99	7.25003928160841e-07	-1.10405	down
TRINITY_DN2597_c0_g2	289	629	425	1363	1374	1556	7.24	12.25	8.59	28.7	27.52	29.94	2.84634816301028e-07	1.74502581998224	up
TRINITY_DN2598_c0_g1	709	753	374	108	152	187	23.23	21.63	10.88	3.68	4.95	5.33	5.70283631029334e-08	-1.97067	down
TRINITY_DN26023_c0_g3	486	291	256	142	157	173	43.46	24.25	22.09	12.19	13.1	14.19	0.00536454476412264	-1.05647	down
TRINITY_DN2617_c0_g1	57	17	23	88	132	183	2.59	0.72	1	3.96	5.68	7.66	0.00105321943614773	2.10690918728281	up
TRINITY_DN26189_c0_g1	58598	58876	34219	17561	16719	36516	7197.96	6737.54	4099.54	2049.32	1899.75	4069.38	0.00765133894159018	-1.05421	down
TRINITY_DN2623_c0_g1	1077	1156	785	329	310	364	37.31	37.95	26.33	11.65	10.43	11.79	8.01069261026164e-12	-1.5144	down
TRINITY_DN2632_c0_g1	955	192	280	60	99	43	72.83	13.52	20.4	4.44	7.04	2.99	0.000174461701321873	-2.7139	down
TRINITY_DN2645_c2_g2	9	17	11	25	44	175	0.49	0.87	0.58	1.36	2.29	8.86	0.00399720433778031	2.7112133438463	up
TRINITY_DN26502_c0_g1	148	26	151	12	10	18	44.55	7.23	45.56	3.17	2.64	4.75	0.000509902407123594	-2.989	down
TRINITY_DN2651_c0_g1	101	132	65	10	11	48	4.65	6.05	3.54	0.48	0.46	2.04	0.00966048007040165	-2.09624	down
TRINITY_DN26528_c0_g1	1027	617	537	256	224	474	32.42	18.2	16.27	8.07	6.74	13.85	0.00812519449099701	-1.14526	down
TRINITY_DN26556_c0_g1	158	39	254	639	658	472	5.1	1.18	7.87	20.57	20.23	14.09	0.00450669724887405	2.02932049020179	up
TRINITY_DN26579_c0_g1	715	280	236	58	54	145	23.79	8.71	7.54	1.93	1.71	4.66	0.000299539227545004	-2.22031	down
TRINITY_DN26629_c1_g3	114	215	220	1014	1126	822	9.79	16.46	18.77	85.22	89.9	64.99	2.14223853005197e-11	2.50754624668821	up
TRINITY_DN26665_c0_g1	5920	7017	6266	3131	2253	3363	185.91	151.31	124.63	64.4	44.71	63.63	3.93101793508879e-06	-1.06973	down
TRINITY_DN26669_c0_g1	412	291	128	9	27	67	4.03	2.66	1.2	0.09	0.25	0.61	7.12637649661484e-05	-2.98854	down
TRINITY_DN2669_c0_g1	2343	2099	6454	967	1313	1200	106.61	86.82	270.84	43.35	56.65	50.09	0.00350396270054302	-1.61217	down
TRINITY_DN26795_c0_g1	1644	1079	859	519	492	603	65.93	40.17	33.15	20.65	18.78	22.36	0.000733828270173682	-1.07545	down
TRINITY_DN267_c0_g1	154	150	165	27	12	38	10.17	9.24	10.52	1.75	0.75	2.3	2.03027885941153e-07	-2.56133	down
TRINITY_DN26900_c0_g1	118	152	64	342	326	334	10.67	12.62	5.52	29.78	27.41	28.17	1.90391841525711e-05	1.67361300930181	up
TRINITY_DN2701_c1_g1	1350	1049	1435	2400	3254	2663	34.22	24.72	36.57	61.13	81.69	63.79	1.86885821537396e-05	1.18384461294105	up
TRINITY_DN27150_c0_g1	946	369	244	91	145	174	214.8	77.73	54.97	18.67	29.5	35.11	0.00185593568123416	-1.85753	down
TRINITY_DN2727_c0_g1	793	437	374	88	98	139	47.53	22.19	19.45	5.6	5.06	6.82	6.2533344250265e-09	-2.24	down
TRINITY_DN2736_c0_g1	1768	792	911	430	308	631	90.26	36.37	47.7	24.24	15.95	34.02	0.0046131939358986	-1.28771	down
TRINITY_DN27399_c1_g1	204	147	158	310	338	434	4.72	3.12	3.44	7.07	7.34	9.21	3.12472240373041e-05	1.14721298347263	up
TRINITY_DN273_c1_g2	336	331	198	521	630	989	12.09	11.2	6.76	18.99	21.47	32.93	7.18096011402916e-05	1.36170268813777	up
TRINITY_DN2744_c2_g1	30	27	26	5	3	4	2.08	1.75	1.74	0.34	0.2	0.25	0.00246988823559303	-2.71746	down
TRINITY_DN2750_c1_g1	180	361	88	53	33	70	6.11	11.37	2.84	1.77	1.06	2.17	0.00332880209372521	-1.9353	down
TRINITY_DN2750_c1_g2	1415	2577	589	155	86	453	40.57	68.8	16.26	4.51	2.38	11.9	0.000131103952389466	-2.69196	down
TRINITY_DN27535_c0_g1	1312	1010	1389	2253	2507	2556	80.94	58.29	83.04	136.51	146.07	144.99	1.73220481284801e-05	1.04147770969758	up
TRINITY_DN27578_c0_g1	5	14	20	71	58	60	1.54	3.98	6.18	19.17	15.64	16.2	0.00149463355876012	2.33821614420703	up
TRINITY_DN2767_c0_g2	123	363	281	767	748	474	3.96	9.87	8.64	28.33	26.41	15.15	0.00729412979990266	1.46466031423086	up
TRINITY_DN2774_c0_g1	31	74	59	239	198	147	0.69	1.49	1.22	5.2	4.08	2.93	0.000258633006583752	1.92139956355914	up
TRINITY_DN2778_c0_g2	353	178	223	535	531	640	15.72	6.91	8.46	22.61	20.67	26.53	0.000427821489737356	1.24465768412999	up
TRINITY_DN27810_c0_g1	322	132	153	45	31	96	11.55	4.42	5.27	1.61	1.06	3.18	0.00496785136718604	-1.78279	down
TRINITY_DN2782_c0_g2	112	80	54	164	171	198	12.26	7.26	6.55	14.99	14.63	18.63	0.00341128066199821	1.19082790275787	up
TRINITY_DN27838_c0_g1	414	371	348	53	103	163	24.3	18.26	25.44	4.3	6.2	10.74	2.80442278428186e-05	-1.7943	down
TRINITY_DN2783_c0_g1	124	70	121	181	268	228	4.55	2.35	3.6	5.88	8.79	6.29	0.00762461151410852	1.16521684499728	up
TRINITY_DN2786_c0_g1	1971	977	1251	2776	3233	2366	107.33	51.25	67.89	157.66	172.46	122.3	0.00526618992718264	1.08116666613589	up
TRINITY_DN2787_c0_g1	578	123	58	1	3	16	23.11	4.69	2.22	0.04	0.12	0.56	1.77259901079795e-06	-5.23163	down
TRINITY_DN2791_c0_g1	134740	88298	48282	16344	9379	12661	44555.6	30772.7	18232.7	7254.27	3023.73	4064.88	4.37856619221129e-11	-2.72437	down
TRINITY_DN2792_c1_g1	8128	2526	3596	1319	1420	1160	285.38	82.93	122.67	46.84	48.07	38.1	0.000249415863683274	-1.78194	down
TRINITY_DN279_c0_g1	1210	803	1018	271	450	529	28.7	17.11	23.82	5.46	9.02	10.71	0.000292658478835562	-1.23008	down
TRINITY_DN2807_c0_g1	2962	1775	2343	940	1442	775	264.79	160.16	218.85	91.56	133.73	71.5	0.00991307844050909	-1.07903	down
TRINITY_DN2809_c0_g1	404	758	601	1307	1152	1110	9.16	16.78	13.32	29.77	25.22	23.58	0.00188567230805576	1.09532906919231	up
TRINITY_DN2823_c0_g1	975	1152	1627	2763	2359	3104	42.02	30.33	32.17	54.59	46.87	59.1	0.000178969202794974	1.18340907591236	up
TRINITY_DN282_c0_g1	8157	6167	5091	1878	1981	3722	703.42	523.25	446.82	189.33	206.29	350.4	6.45709316753976e-05	-1.31149	down
TRINITY_DN28373_c1_g3	1012	493	392	78	93	196	148.55	68.22	56.86	10.73	12.97	26.92	4.3861012841047e-06	-2.32696	down
TRINITY_DN2839_c0_g2	1956	1950	2122	3960	3900	7584	47.05	44.07	49.44	97.75	91.33	171.59	2.51414840113916e-06	1.39207720661764	up
TRINITY_DN2839_c1_g1	564	781	822	1530	1510	1123	32.81	42.43	46.13	87.59	83.03	60.12	0.00318298201202954	1.02256045701689	up
TRINITY_DN283_c0_g1	148	202	203	399	333	362	3.97	5.54	4.98	10.97	8.36	8.93	0.000916130584684732	1.05479744335071	up
TRINITY_DN2840_c0_g1	109	250	266	394	588	597	3.56	7.97	8.2	13.83	19.76	18.58	0.00350205221732924	1.38558329021938	up
TRINITY_DN28615_c0_g1	263	227	213	503	549	1633	7.21	5.22	5.02	12.4	12.9	37.22	6.22306916614305e-05	1.94705410323945	up
TRINITY_DN2866_c0_g1	271	329	269	164	77	86	11.45	13.58	13.08	6.88	3.09	3.35	0.00665457594191117	-1.31428	down
TRINITY_DN2866_c0_g2	249	234	103	75	53	82	11.75	9.69	3.63	2.8	1.91	2.79	0.00579306264836006	-1.39898	down
TRINITY_DN2872_c0_g1	589	533	472	80	86	228	9.91	8.21	7.6	1.37	1.41	3.58	6.6390752802944e-06	-1.99205	down
TRINITY_DN2873_c0_g2	296	417	223	40	9	74	9.89	12.78	6.45	1.2	0.35	2.05	2.75422722760176e-05	-2.89222	down
TRINITY_DN28791_c0_g1	140	83	107	238	550	408	10.08	5.61	7.49	16.69	37.48	27.11	1.41128866368735e-05	1.92111864525159	up
TRINITY_DN287_c0_g4	8	12	9	50	31	48	0.39	0.54	0.42	3.18	1.61	2.53	0.00133968654541064	2.2234769533017	up
TRINITY_DN28813_c0_g1	151	93	98	35	22	28	22.4	14.89	17.73	5.96	3.45	4.46	9.39846518257009e-05	-1.92951	down
TRINITY_DN2888_c0_g1	568	928	154	40	3	62	50.88	74.09	13.35	3.57	0.26	4.9	0.00517655712574088	-3.91688	down
TRINITY_DN28929_c0_g1	1778	1215	1024	233	356	529	31.09	19.82	16.94	4.09	6	8.55	5.73047793894036e-07	-1.79732	down
TRINITY_DN2896_c0_g1	3189	3790	3584	7687	8541	13148	84.01	93.89	92.45	206.26	217.3	327.16	4.37856619221129e-11	1.52093381372024	up
TRINITY_DN28979_c0_g1	1883	1713	1833	4379	5252	7600	112.34	95.39	105.46	256.84	295.99	417.02	1.07685375499981e-14	1.7123562881766	up
TRINITY_DN28_c0_g1	35792	42330	52308	4323	3719	2077	2298.9	2164.11	2984.63	259.95	208.31	115.87	2.12520664346622e-21	-3.59485	down
TRINITY_DN2905_c0_g1	203	234	295	521	495	557	12.76	13.66	18.05	32.24	29.62	32.13	6.24513807973422e-05	1.1638071742928	up
TRINITY_DN29085_c0_g2	182	154	194	555	685	541	7.21	5.57	7.11	21.29	25.39	19.24	7.02235638294639e-11	1.82111602463698	up
TRINITY_DN2909_c0_g1	1525	1233	3166	4811	4830	5863	67.48	50.97	134.86	212.23	204.51	240.71	0.0018942493618432	1.42506375106281	up
TRINITY_DN29128_c0_g1	1515	1869	1582	3280	3204	4073	36.52	40.58	34.95	77.54	71.14	88.98	3.5814906008269e-11	1.15083832948244	up
TRINITY_DN2918_c0_g1	965	1569	1029	523	290	524	62.61	94.9	64.96	33.08	17.94	31.04	0.000300059277199657	-1.34382	down
TRINITY_DN2918_c1_g1	3	19	25	146	292	2487	0.2	1.15	1.57	7.52	16.41	79.45	0.000110130963753325	5.88939670395147	up
TRINITY_DN29197_c1_g3	727	1223	723	329	307	379	12.95	27.71	20.13	9.02	8.66	10.79	1.55758638008574e-05	-1.32477	down
TRINITY_DN2932_c0_g3	17	23	39	56	94	137	1.56	0.92	1.88	2.22	3.74	5.05	0.00338402553191838	1.88306068557526	up
TRINITY_DN2934_c0_g1	1327	414	563	211	224	258	45.8	12.87	18.13	7.48	7.32	8.33	0.00114500755614844	-1.6606	down
TRINITY_DN2937_c0_g1	184	138	232	404	402	647	15.55	10.98	19.06	33.14	31.99	50.06	7.76236284623968e-05	1.42886525364858	up
TRINITY_DN2940_c0_g1	22423	486	1202	139	303	150	1324.93	26.82	68.5	8.08	16.9	8.15	0.00272923506398782	-5.23373	down
TRINITY_DN29475_c0_g1	115	68	52	16	9	15	12.77	5.8	4.94	1.89	2.22	1.96	9.55852512217398e-05	-2.47552	down
TRINITY_DN2957_c0_g2	6	69	66	328	319	2996	0.69	7.4	7.4	36.04	34.07	313.48	0.00273272435293385	4.6366439969861	up
TRINITY_DN2974_c0_g2	142	215	329	1132	1963	1068	2.74	4.3	5.82	21.4	35.11	18.66	6.06448752405673e-09	2.66723282810546	up
TRINITY_DN2975_c0_g1	592	575	342	151	180	329	17.89	15.92	9.65	4.42	5.1	9.6	0.00551748150892666	-1.14441	down
TRINITY_DN2979_c0_g2	149	198	118	13	16	61	8.76	10.87	6.69	0.75	0.89	3.3	0.000652539633537247	-2.35641	down
TRINITY_DN29844_c0_g1	308	282	161	94	84	91	6.92	5.86	3.47	2.21	1.8	1.87	0.000280804435043303	-1.3962	down
TRINITY_DN29955_c0_g4	53	189	97	304	325	400	2.69	11.84	5.78	19.99	20.52	24.61	0.00198457527520838	1.66819497177126	up
TRINITY_DN3000_c0_g2	410	241	189	92	56	100	24.81	13.69	11.01	5.48	3.29	5.61	0.00026257502064119	-1.68645	down
TRINITY_DN30047_c0_g1	748	718	840	1300	1752	1502	22.38	19.82	24.95	41.14	52.4	43.47	2.12373864722149e-05	1.04789	up
TRINITY_DN3023_c0_g2	186	463	335	749	760	800	6.08	14.15	10.52	24.44	23.69	24.21	0.00179882829943151	1.29964297307745	up
TRINITY_DN30276_c0_g1	2342	1428	1169	657	614	787	71.61	42.41	34.14	19.86	17.93	22.63	0.000335596162611754	-1.18974	down
TRINITY_DN30277_c0_g1	18	21	19	136	170	185	1.52	1.65	1.55	11.12	13.42	14.26	4.54382435025111e-17	3.14395441994741	up
TRINITY_DN3042_c0_g4	1388	1332	1658	2712	3034	3090	32.44	29.1	37.15	63.56	67.79	66.95	7.30669423774908e-07	1.07493189731274	up
TRINITY_DN3042_c1_g1	397	672	653	1160	1073	1151	10.07	14.32	14.57	27.41	24.46	24.6	0.00156999032460629	1.0408789692295	up
TRINITY_DN30490_c0_g2	593	752	603	176	227	253	32.62	40.65	37.68	10.61	13.67	13.92	1.14618289015355e-10	-1.50805	down
TRINITY_DN30516_c0_g1	42	37	28	7	3	7	2.98	2.45	1.92	0.49	0.2	0.46	0.00157177365427376	-2.58366	down
TRINITY_DN3059_c0_g1	810	669	868	1824	2017	1753	37.69	29.08	38.88	84.05	89.05	75.26	8.6131720831836e-08	1.32380397085852	up
TRINITY_DN3082_c0_g1	2022	2256	1423	887	811	989	60.56	67.2	46.75	34.4	31.67	33.41	2.61580358860951e-05	-1.00956	down
TRINITY_DN3091_c0_g1	46	28	30	78	90	82	3.7	2.1	2.34	6.11	6.8	6.05	0.00598490447552261	1.3406271423645	up
TRINITY_DN3094_c0_g1	1166	360	486	217	222	191	45.86	13.61	18.5	8.67	8.57	7.3	0.00322168518021048	-1.58721	down
TRINITY_DN3096_c0_g1	165	30	30	0	1	13	10.98	1.86	1.93	0	0.06	0.79	0.00632578785960672	-4.02413	down
TRINITY_DN3101_c0_g1	120	123	217	319	308	441	4.62	3.02	5.11	8.37	6.95	11.11	0.00272533999332065	1.25448	up
TRINITY_DN31028_c0_g1	478	271	2250	109	141	177	15.89	8.42	71.81	3.61	4.47	5.44	0.000494389126188706	-2.81149	down
TRINITY_DN3114_c0_g1	1035	1055	1832	3795	5341	3959	25.43	24.47	43.46	94.89	126.67	91.13	1.23755762917228e-06	1.79829367725232	up
TRINITY_DN3126_c0_g1	366	550	494	1158	1062	899	19.84	22.22	16.11	35.47	32.12	27.32	0.00010208441467991	1.22636898371865	up
TRINITY_DN31296_c0_g3	38	52	57	4	9	8	1.25	1.64	1.95	0.12	0.3	0.27	0.000137688978615239	-2.75423	down
TRINITY_DN31323_c0_g5	398	484	426	63	125	108	7.15	8.13	7.96	1.14	2.15	1.8	4.82583704848876e-10	-2.08272	down
TRINITY_DN3132_c0_g1	16	10	4	25	52	68	1.57	0.87	0.33	2.4	5.37	6.12	0.00640694951439622	2.32970612911539	up
TRINITY_DN3133_c2_g1	574	327	606	1085	2219	1348	20.45	10.69	20.3	38.77	75.65	44.91	0.00011800559885339	1.69171879221651	up
TRINITY_DN3136_c0_g3	115	139	39	0	4	12	9	10.14	2.95	0	0.29	0.86	5.57824202381207e-05	-4.1718	down
TRINITY_DN3140_c0_g1	96	122	103	36	56	35	15.65	5.4	4.71	1.61	3.92	1.73	0.00923640069075117	-1.25883	down
TRINITY_DN3141_c0_g1	324	371	521	150	108	161	9.07	9.8	13.86	4.14	2.82	3.87	6.45709316753976e-05	-1.48468	down
TRINITY_DN3147_c0_g1	785	536	1396	34543	38908	33548	69.04	44.01	124.6	3192.44	3472.77	2928.67	1.35785376576836e-43	5.35216079325092	up
TRINITY_DN3153_c0_g1	543	946	598	264	274	311	27.66	46.84	31.7	14.36	13.3	15.11	9.43264248165331e-05	-1.22679	down
TRINITY_DN3153_c0_g2	4054	2172	2411	1334	912	1771	98.68	49.72	56.91	32.74	21.42	40.22	0.00779714661066783	-1.04703	down
TRINITY_DN31592_c1_g1	1838	1003	1594	2972	3517	2922	147.72	74.86	123.96	232.15	265.05	215.03	0.000691842891704081	1.15688133938468	up
TRINITY_DN31601_c0_g1	246	463	386	921	940	1303	12.02	20.54	17.91	44.1	42.93	57.98	1.04780778079141e-06	1.5839200366075	up
TRINITY_DN3164_c0_g1	10357	6049	5927	1957	2871	2831	529.99	274.46	273.45	98.61	138.35	134.69	2.76090874027427e-06	-1.47556	down
TRINITY_DN31706_c0_g1	0	2	0	38	56	68	0	0.23	0	4.47	6.42	7.64	2.57647749479929e-06	6.39866624855351	up
TRINITY_DN31742_c0_g1	0	0	4	97	41	45	0	0	0.13	3.3	1.33	1.42	8.24318050020269e-06	5.58435003944954	up
TRINITY_DN317_c0_g1	2357	3253	2249	976	904	959	83.44	109.79	78.06	33.67	29.45	30.17	1.11868393340088e-09	-1.39117	down
TRINITY_DN317_c0_g2	376	450	242	55	55	53	5.17	5.79	3.19	0.76	0.74	0.68	2.81889699358036e-14	-2.62721	down
TRINITY_DN3196_c1_g1	339	461	188	2198	1125	1133	25.54	32.41	13.7	161.58	82.71	78.46	1.32095688296683e-06	2.28730951976883	up
TRINITY_DN3197_c0_g2	61	133	98	288	249	228	2.54	5.18	3.93	11.93	9.87	8.78	0.000951612636133455	1.47083342372807	up
TRINITY_DN3204_c0_g1	80	72	79	26	24	33	19.16	17.9	20.28	6.54	5.5	9.22	0.0021510058186012	-1.4173	down
TRINITY_DN3208_c0_g1	19	84	18	210	166	142	1.25	4.78	1.36	8.63	8.32	5.71	0.00384016427654045	2.20809304284475	up
TRINITY_DN3213_c0_g1	11249	2564	1659	528	294	400	835.67	180.01	117.5	39.03	21.02	27.58	1.98205071137917e-07	-3.55699	down
TRINITY_DN3215_c0_g1	1245	471	462	175	208	250	31.5	11.04	11.5	4.36	5.2	5.84	0.000476945496560586	-1.71173	down
TRINITY_DN3224_c0_g1	80	27	54	524	632	702	1.7	0.5	0.97	11.28	13.1	13.97	2.04431273533272e-18	3.58838252826787	up
TRINITY_DN3228_c0_g2	401	709	403	220	190	245	26.5	45	26.79	14.93	12.41	15.41	0.00149861261538296	-1.13462	down
TRINITY_DN322_c0_g1	26	73	44	154	166	123	0.84	2.42	1.31	4.51	5.09	3.22	0.00204473969606795	1.71799890407579	up
TRINITY_DN322_c0_g2	245	307	267	66	92	86	7.5	7.18	6.75	1.54	2.39	2.02	1.54865608425526e-08	-1.68112	down
TRINITY_DN323_c0_g2	608	754	645	1363	1421	1384	21.16	24.36	21.53	46.74	46.35	44.12	2.39322420350884e-08	1.12777746102572	up
TRINITY_DN32423_c0_g1	43	108	70	305	272	252	1.18	2.59	1.73	7.62	6.55	5.91	1.05947568843887e-05	1.98947064904435	up
TRINITY_DN32427_c0_g1	153	134	197	66	59	54	2.24	1.84	2.77	0.98	0.83	0.74	0.00116970432497812	-1.36623	down
TRINITY_DN32454_c0_g1	90	152	56	0	0	12	17.47	28.71	12.02	0	0	1.62	0.00032869372329134	-4.65773	down
TRINITY_DN32487_c0_g1	46	447	102	2	10	10	10.55	95.38	23.67	0.41	2.06	2	2.29850314055373e-06	-4.69353	down
TRINITY_DN3253_c0_g2	4692	4854	6877	1479	1628	1895	74.41	72.38	105.23	23.57	24.76	28.13	1.87487006148016e-10	-1.66457	down
TRINITY_DN3262_c0_g1	264	316	356	708	641	1037	14.38	15.95	18.96	39.28	33.54	51.24	8.71475368144964e-07	1.39565756602112	up
TRINITY_DN32698_c0_g1	331	610	686	1390	1622	1735	15.81	27.21	31.54	65.69	73.47	76.42	9.47430297439927e-06	1.59822353769477	up
TRINITY_DN3275_c0_g1	1395	641	919	1742	1862	2179	39.1	16.61	24.7	49.41	50.1	56.97	0.00517926863496547	1.03240068530265	up
TRINITY_DN32822_c0_g1	21	31	12	143	153	172	0.63	0.86	0.34	4.26	4.35	4.74	2.14277828610722e-11	2.94721449225404	up
TRINITY_DN3288_c0_g1	18	26	22	124	68	59	1.4	0.88	0.76	4.2	3.12	1.7	0.00133968654541064	2.0256	up
TRINITY_DN32899_c0_g1	9	4	5	21	33	31	3.84	0.75	1.05	5.03	11.59	11.17	0.00900343122845721	2.30534009607417	up
TRINITY_DN3293_c0_g2	91	304	112	1494	826	716	3.33	10.25	3.77	51.32	27.33	22.77	3.30672202061085e-06	2.69678724324974	up
TRINITY_DN3295_c0_g2	212	641	529	1135	1609	1867	5.77	15.49	13.15	29.35	39.53	44.65	0.000160041962320031	1.78658590794147	up
TRINITY_DN32987_c0_g1	1066	571	679	292	273	338	44.66	22	28.53	11.95	11.3	13.13	0.000111610178145129	-1.291	down
TRINITY_DN3302_c1_g2	35	119	67	219	289	446	1.27	4.03	2.34	7.91	9.98	14.96	7.73314698676605e-05	2.1553202144317	up
TRINITY_DN33070_c0_g1	51	105	32	413	238	220	1.71	3.41	1.03	12.36	7.09	7.12	7.31018818768492e-05	2.32669451771216	up
TRINITY_DN33070_c0_g5	84	143	41	869	594	502	3.13	5.5	1.65	33.14	21.33	19.12	4.30763704833808e-09	2.98897388176014	up
TRINITY_DN3307_c0_g2	2639	2930	3350	5358	6257	5949	51.56	57.86	78.24	151.96	161.35	153.03	2.91213748127236e-06	1.04191622165256	up
TRINITY_DN3309_c0_g1	2790	1978	1295	504	649	533	148.09	81.18	59.47	24.34	32.21	23.81	2.16967413643449e-07	-1.75884	down
TRINITY_DN3322_c0_g7	267	282	333	122	118	132	11.82	11.66	14.18	5.35	4.96	5.39	4.72414676999462e-05	-1.18335	down
TRINITY_DN3337_c0_g1	138	137	165	282	345	358	2.84	3.07	4.07	7.39	8.55	7.15	8.57706150090529e-06	1.2221952335963	up
TRINITY_DN3343_c0_g2	3233	1966	1764	569	823	637	128.13	58.25	56.06	19.14	23.61	16.94	3.26949739235604e-07	-1.6971	down
TRINITY_DN3346_c0_g1	1831	1665	1494	546	808	783	59.67	49.38	44.75	16.99	23.24	21.95	3.47868386857392e-07	-1.15806	down
TRINITY_DN3346_c2_g1	4001	3455	5755	1764	2115	1558	122.79	105.86	176.66	55.42	66.94	45.45	0.000611682521665243	-1.21341	down
TRINITY_DN3349_c1_g1	367	399	241	72	63	93	34.35	34.82	21.89	6.51	5.51	7.95	9.35062755934767e-11	-2.07352	down
TRINITY_DN33527_c0_g3	78	236	33	9	8	19	4.69	13.26	1.92	0.53	0.45	1.05	0.000377908417657606	-3.20205	down
TRINITY_DN3352_c0_g2	1087	1056	735	400	399	418	50.23	41.03	29.77	16.47	15.72	16.01	8.71475368144964e-07	-1.16288	down
TRINITY_DN3353_c0_g1	192	558	523	1201	1137	1361	6.55	17.79	17.14	40.84	36.95	42.94	0.000773667872410345	1.59535026284674	up
TRINITY_DN3359_c0_g2	677	641	537	256	267	306	33.62	29.85	25.98	12.86	12.71	14.35	3.56266832466187e-08	-1.09303	down
TRINITY_DN3360_c0_g1	1883	1667	1290	617	352	864	86.11	71.77	57.07	26.27	14.06	35.4	0.000298641146093186	-1.34664	down
TRINITY_DN3360_c1_g1	1201	1219	818	293	281	678	51.47	47.83	32.54	12.11	10.87	25.92	0.00112823736247813	-1.334	down
TRINITY_DN3369_c0_g1	788	583	1394	2200	1494	2637	28.12	18.63	48.61	80.25	51.38	89.08	0.00965396582004797	1.23078800040395	up
TRINITY_DN33713_c0_g1	45	177	212	870	896	644	1.16	3.89	4.33	18.95	18.29	12.9	2.52733275277595e-05	2.54182752749754	up
TRINITY_DN3371_c0_g1	1718	1918	2029	3806	3749	3191	170.29	178.65	197	365.96	349.27	291.08	6.43777097100789e-05	1.0008035120717	up
TRINITY_DN33813_c0_g1	2469	3287	4778	8869	7061	13187	122.34	88.36	93.87	207.25	145.31	254.03	7.88705111939629e-05	1.49945515983731	up
TRINITY_DN3381_c0_g1	301	208	219	64	86	56	22.47	12.81	14.98	4.85	5.62	3.54	7.01996155717394e-06	-1.73825	down
TRINITY_DN3382_c0_g2	1725	1285	1051	387	525	742	59.54	35.15	30.62	11.12	13.92	19.06	9.38911599029282e-05	-1.24237	down
TRINITY_DN33865_c0_g1	262	139	181	55	68	72	16.43	7.01	9.14	3.5	3.79	3.08	0.000284160339198122	-1.51303	down
TRINITY_DN3400_c0_g1	64	148	136	298	364	397	2.34	5.05	4.78	10.84	12.66	13.42	0.000118824814201328	1.66109501255181	up
TRINITY_DN3402_c0_g2	1107	337	900	204	206	178	31.66	9.01	24.7	5.83	5.62	4.72	0.000187852914935433	-1.92433	down
TRINITY_DN3405_c0_g1	1578	741	972	181	278	202	56.98	24.77	33.75	6.43	9.41	6.67	7.36362957706703e-09	-2.23854	down
TRINITY_DN34087_c0_g1	162	153	271	296	755	454	7.95	7.01	12.88	14.88	35.25	21.09	0.00809620444723454	1.41543746509462	up
TRINITY_DN34087_c1_g2	1541	1552	1529	368	220	443	43.07	40.54	41	10.29	5.87	11.47	2.56650243697308e-13	-2.10879	down
TRINITY_DN340_c2_g1	100	220	155	1001	1019	710	2.4	5.05	3.44	24.3	23.49	15.94	3.38166313640711e-11	2.61233400381374	up
TRINITY_DN34118_c0_g1	188	120	165	20	51	55	5.42	3.41	4.74	0.61	1.43	1.56	0.000423483067131609	-1.86522	down
TRINITY_DN34150_c0_g1	966	425	1960	136	304	270	48.09	19.8	94.45	6.73	14.43	12.48	0.000611682521665243	-2.2154	down
TRINITY_DN34150_c1_g1	2245	4195	2800	836	1165	1165	108.13	162.91	111	37.97	45.18	47.72	2.86463398887172e-06	-1.47931	down
TRINITY_DN34282_c0_g1	5933	1275	1757	218	248	542	570.28	114.32	165.04	20.27	22.45	47.87	5.89076689270586e-07	-3.11144	down
TRINITY_DN3437_c0_g2	1380	1111	816	401	431	572	74.03	40.45	35.96	17.31	19.74	23.99	1.74674964983174e-05	-1.17013	down
TRINITY_DN343_c0_g7	7	12	6	28	50	37	0.51	0.77	0.4	1.89	3.3	2.35	0.00328804689765247	2.27892396578187	up
TRINITY_DN3444_c0_g1	867	1034	904	216	180	328	28.03	31.07	27.84	6.89	5.47	9.76	4.35955168133295e-13	-1.90386	down
TRINITY_DN3444_c1_g1	203	183	126	21	77	39	8.03	6.76	4.79	0.83	2.9	1.43	0.00337697750121207	-1.82115	down
TRINITY_DN3449_c0_g2	680	316	250	156	139	141	16.5	7.1	5.87	3.77	3.24	3.16	0.00407493892247222	-1.42481	down
TRINITY_DN3452_c0_g4	284	250	250	596	563	452	24.91	20.46	21.26	50.64	46.23	36.26	0.000143165304307426	1.12413373067188	up
TRINITY_DN3453_c1_g1	3908	4927	6421	16381	20087	14909	60.03	71.25	95.33	256.71	298.76	215.9	7.73163676895181e-09	1.8205	up
TRINITY_DN345_c0_g1	435	254	237	1050	1317	2005	20.77	10.61	10.97	47.73	53.7	75.55	1.73196108026029e-11	2.29049384976984	up
TRINITY_DN3463_c1_g1	687	512	465	245	291	233	62.21	42.81	40.1	21.37	24.59	19.2	0.000726344333198765	-1.03142	down
TRINITY_DN3489_c0_g1	15095	871	1249	221	170	92	457.95	23.94	36.21	6.83	4.94	2.67	0.000705945414248328	-5.01945	down
TRINITY_DN348_c1_g1	563	651	1765	232	339	338	51.22	55.24	155.77	20.41	28.84	28.1	0.00343196332757679	-1.68411	down
TRINITY_DN3499_c0_g1	2320	541	844	169	282	276	89.28	14.35	18.56	3.66	7.21	5.55	9.72317693700323e-05	-2.28051	down
TRINITY_DN3504_c0_g1	710	810	640	204	368	337	35.53	36.28	30.26	9.71	17.05	14.93	0.000115161972937191	-1.18507	down
TRINITY_DN3505_c0_g2	18	59	27	208	118	104	7	24.17	12.17	74.8	41.54	39.97	0.00150552048879106	2.15434988876043	up
TRINITY_DN3507_c0_g1	4033	5165	6613	7342	10354	13853	115.52	137.89	181.16	210.96	284.6	369.18	0.00310150721430036	1.03209923097392	up
TRINITY_DN35281_c0_g1	4451	10142	5937	25232	21619	25444	930.12	1968	1227.63	4803.14	4069.65	4741.23	6.02107339664158e-08	1.89205589279763	up
TRINITY_DN3538_c0_g2	2274	3245	3674	16978	18378	13789	95	135.2	154.28	796.6	763.34	574.33	1.98412345403127e-16	2.49334918981034	up
TRINITY_DN353_c2_g1	251	245	315	81	90	129	13.63	11.95	15.88	4.22	4.5	6.25	2.96863622126441e-05	-1.38907	down
TRINITY_DN3541_c0_g1	281	88	23	9	11	34	74.16	21.5	6.05	2.11	2.57	7.92	0.00818953221586212	-2.81698	down
TRINITY_DN3544_c0_g1	11	34	63	140	117	153	0.76	2.52	4.78	10.72	8.52	10.8	0.00898964124894198	1.96253860827454	up
TRINITY_DN3549_c0_g1	191	156	108	66	48	80	35.21	29.01	21.09	11.97	8.29	14.42	0.00817565815951233	-1.16054	down
TRINITY_DN354_c1_g1	2809	2345	2381	833	808	1019	162.02	122.85	133.8	47.21	44.93	53.24	4.08329233646799e-17	-1.43877	down
TRINITY_DN3554_c0_g1	764	574	587	1504	1709	1666	22.65	15.09	16.19	43.47	47.56	44.42	2.14277828610722e-11	1.41378996237173	up
TRINITY_DN3576_c1_g1	11	24	31	80	58	94	0.56	1.97	1.53	4.05	2.82	4.44	0.00399348060198202	1.86050464996436	up
TRINITY_DN3580_c0_g1	13659	7968	9101	3514	1720	3052	748.74	406.7	481.97	188.97	88.53	153.02	1.53648078438997e-06	-1.81622	down
TRINITY_DN3580_c0_g3	1	16	5	62	64	51	0.06	0.92	0.3	3.75	3.72	2.89	0.00147854791114053	3.10131154957386	up
TRINITY_DN3580_c0_g4	3370	3395	3977	1965	1110	1673	164.29	158.93	191.45	111.81	54.32	79.04	0.000650698862564751	-1.10948	down
TRINITY_DN35867_c1_g3	11	11	11	54	31	38	0.53	0.49	0.51	2.56	1.41	1.68	0.0054312190879497	1.97948618311451	up
TRINITY_DN358_c0_g1	450	1105	889	1743	1783	2012	9.35	21.42	17.69	36.34	35.41	38.78	0.00224881339174314	1.24253180771912	up
TRINITY_DN3601_c0_g1	1646	48	105	13	6	32	223.33	5.64	13.81	1.56	0.74	4.2	0.00386661998275	-5.09689	down
TRINITY_DN36095_c0_g1	599	840	670	218	217	420	13.67	17.92	14.65	4.99	4.73	8.89	0.000258890881588983	-1.26184	down
TRINITY_DN360_c3_g2	608	570	116	0	1	25	60.31	52.48	10.78	0	0.09	2.19	0.00769549231472991	-5.67295	down
TRINITY_DN3610_c0_g1	455	692	435	840	1662	1185	39.52	57.42	30.19	61.32	111.89	73.73	0.000683299943072396	1.2965552959568	up
TRINITY_DN3612_c1_g1	172	210	189	245	432	504	6.46	7.37	6.82	9.16	15.44	17.5	0.00250309758460238	1.09646567167774	up
TRINITY_DN3646_c0_g1	843	774	750	302	354	440	27	22.26	22.35	9.53	11	12.84	1.78428408036525e-07	-1.05232	down
TRINITY_DN3648_c0_g2	439	181	99	32	31	67	11.17	4.3	2.42	0.82	0.75	1.58	0.00040286634512144	-2.40984	down
TRINITY_DN3648_c0_g3	257	221	1101	49	68	57	6.44	5.18	26.47	1.23	1.63	1.32	1.14828565882888e-05	-3.15673	down
TRINITY_DN3650_c0_g1	133	26	75	11	10	15	10.5	1.86	5.88	0.9	0.78	1.11	0.00162761021988145	-2.64398	down
TRINITY_DN3654_c0_g1	1439	920	1646	4205	6279	6694	96.83	61.36	102.79	312.07	446.48	461.98	2.70331839047283e-11	2.14673056926907	up
TRINITY_DN3657_c0_g1	511	573	528	130	187	164	14.71	15.82	14.98	4.08	5.48	4.48	1.8878498299673e-11	-1.67731	down
TRINITY_DN36687_c0_g3	16	13	15	48	68	79	0.72	0.54	0.65	2.13	2.89	3.27	4.88410813675405e-05	2.20247991823034	up
TRINITY_DN3670_c0_g1	6695	3910	4805	1361	1822	1889	290.11	159.17	201.48	58.88	75.49	76.07	5.13142172787149e-08	-1.5404	down
TRINITY_DN3675_c0_g2	264	165	133	72	67	80	31.36	19.25	15.7	9.97	9.46	10.03	0.00262847352693809	-1.28336	down
TRINITY_DN3679_c0_g1	314	291	183	116	98	161	9.6	8.53	5.41	3.45	2.72	4.87	0.00817565815951233	-1.00588	down
TRINITY_DN3684_c1_g2	144	135	222	1088	1070	948	5.64	4.38	5.68	25.37	26.21	20.67	6.13045077722569e-17	2.69806260386454	up
TRINITY_DN3684_c3_g1	188	138	133	820	1093	3596	12.67	8.68	8.8	54.14	70.46	224.42	6.12891736673569e-12	3.58879076401295	up
TRINITY_DN3688_c0_g2	270	405	531	2628	3511	2178	14.32	18.16	23.98	123.31	158.35	95.9	3.83992562230725e-14	2.85788186036424	up
TRINITY_DN3696_c0_g1	2322	1912	1757	797	971	999	51.1	39.67	38.01	17.93	20.82	20.94	1.56619475650045e-07	-1.04567	down
TRINITY_DN369_c0_g2	307	379	414	663	803	655	11.12	15.61	13.96	21.81	26.38	20.51	0.000585500008326474	1.01771540083113	up
TRINITY_DN37017_c0_g1	52	62	93	250	390	229	4.95	5.51	8.6	22.96	34.68	19.91	3.00852962257669e-06	2.13962772010432	up
TRINITY_DN37097_c0_g1	701	1023	1653	407	533	294	23.05	31.43	52.19	13.35	16.7	8.94	0.00668686415144381	-1.38192	down
TRINITY_DN3711_c0_g1	522	430	210	38	37	144	29.92	17.78	10.54	1.68	1.58	5.87	0.000214240200622709	-2.38577	down
TRINITY_DN3712_c0_g1	77	137	78	772	791	518	2.13	3.7	2.14	26.1	24.14	14.92	1.85820409368453e-14	2.93134961826727	up
TRINITY_DN3718_c0_g1	2075	936	647	160	247	563	115.9	49.1	35.44	8.9	13.11	29.08	0.00204638440682883	-1.88175	down
TRINITY_DN3723_c0_g1	173	144	242	434	422	449	2.78	2.58	3.94	9.24	7.69	8.36	0.00020754866239526	1.28152806443398	up
TRINITY_DN37250_c0_g1	1018	742	622	325	317	355	79.88	54.32	47.24	24.82	23.35	25.52	1.26581312123137e-05	-1.18106	down
TRINITY_DN3740_c1_g1	14	12	32	71	94	70	1	0.8	2.21	4.96	6.32	4.59	0.00212479948947264	2.07391803040494	up
TRINITY_DN37424_c0_g1	0	6	0	33	57	68	0	1.04	0	5.68	9.66	11.38	0.000104661938556731	4.78956733676555	up
TRINITY_DN3748_c0_g1	25	89	71	703	225	300	2.43	8.11	6.99	68.38	21.86	28.52	3.65407625143858e-05	2.82836675428132	up
TRINITY_DN3763_c0_g1	1670	1072	952	472	522	682	55	34.1	31.94	16.68	16.93	21.81	0.000485858383647098	-1.07617	down
TRINITY_DN3770_c0_g1	1672	1206	1566	511	595	1032	84.82	57.89	74.04	27.81	31.18	51.75	0.00285397299360778	-1.02007	down
TRINITY_DN3792_c0_g2	1271	1292	1430	2545	2822	2455	34.63	33.24	37.78	69.9	73.94	62.42	2.82962982762557e-06	1.04226937543787	up
TRINITY_DN3796_c0_g6	277	237	463	1206	1595	1332	8.94	7.15	14.33	38.81	49.03	39.73	7.54726980661112e-09	2.13555255263826	up
TRINITY_DN3799_c0_g1	1523	343	318	28	74	141	66.99	14.68	13.76	1.3	3.18	6.05	5.96861144282686e-05	-3.13332	down
TRINITY_DN3823_c0_g1	12731	6371	12760	24355	31889	29993	577.85	269.77	539.8	1115.38	1396.61	1276.6	4.20584684665811e-05	1.49368977866453	up
TRINITY_DN3824_c0_g4	2306	3483	2242	373	368	795	38.32	52.91	36.28	6.09	5.74	12.01	1.92088139394108e-11	-2.34728	down
TRINITY_DN3824_c2_g1	486	545	567	1543	1532	1474	9.12	9.56	10.19	29.1	27.52	25.66	5.08279473090496e-14	1.58097101958234	up
TRINITY_DN38372_c0_g1	35	56	167	1188	1443	1104	2.65	3.95	12.23	87.64	102.63	76.6	3.5814906008269e-11	3.89766900388261	up
TRINITY_DN3837_c0_g1	474	464	226	103	48	61	15.57	14.25	7.13	3.38	1.5	1.85	1.62740801367106e-06	-2.35285	down
TRINITY_DN3838_c0_g1	349	1227	575	1413	2233	4948	10.68	35	16.89	43.13	64.72	139.93	0.000884124702734667	2.02282738812137	up
TRINITY_DN383_c0_g3	675	39	272	15	34	26	25.55	1.38	9.89	0.56	1.22	0.91	9.78808392633577e-05	-3.64975	down
TRINITY_DN3842_c0_g1	392	268	232	124	124	110	11.86	7.46	6.68	3.75	3.5	2.99	0.000612811934477509	-1.23263	down
TRINITY_DN3846_c0_g1	21	83	16	258	136	114	0.41	1.63	0.31	5.33	2.67	2.16	0.00839978166568216	2.2089686436526	up
TRINITY_DN384_c0_g2	1	8	12	331	976	4674	0.04	0.27	0.41	11.7	32.94	151.83	7.4748871486852e-09	8.0955842414089	up
TRINITY_DN38508_c0_g1	59	122	103	210	291	230	1.37	2.64	2.29	4.88	6.44	4.94	0.00118665022140389	1.43423103581249	up
TRINITY_DN3859_c0_g1	474	475	361	799	773	962	27.69	24.41	20.4	46.56	43.32	52.67	3.6444193648364e-07	1.02078089525528	up
TRINITY_DN3874_c0_g1	34	13	94	188	348	549	2.23	0.83	6.16	12.5	22.17	34.14	0.00016783284906599	2.93449961312825	up
TRINITY_DN3879_c0_g3	221	150	151	63	55	89	4.9	2.95	3.17	1.34	1.05	1.69	0.00109740471197686	-1.27576	down
TRINITY_DN3889_c0_g1	52	59	41	180	208	128	3.08	3.65	1.63	10.36	9.25	6.13	1.60274918744331e-05	1.85798825756708	up
TRINITY_DN388_c4_g1	44	121	135	298	302	253	0.93	2.39	2.73	6.31	6.09	4.95	0.00483301115751077	1.57461095065223	up
TRINITY_DN38968_c1_g2	72	132	205	735	670	440	4.39	8.61	12.54	27.08	22.79	13.71	1.4999408953799e-05	2.24768333426909	up
TRINITY_DN3898_c0_g3	1308	2704	1942	655	239	519	64.53	124.07	92.96	31.53	10.8	23.41	3.60683044661445e-05	-2.00044	down
TRINITY_DN389_c0_g1	293	122	107	30	28	57	8.66	3.37	3.04	0.89	0.79	1.56	0.000434415491587601	-2.12788	down
TRINITY_DN39008_c0_g1	8	24	7	109	74	38	0.71	1.99	0.6	9.39	6.16	3.09	0.00221447633302279	2.62936760974147	up
TRINITY_DN3910_c0_g1	300	268	301	509	564	680	14.58	12.96	15.24	26.95	27.62	33.9	6.39617239362042e-07	1.07054935288841	up
TRINITY_DN3918_c0_g1	1573	924	877	576	396	505	49.58	28	22.11	16.06	10.73	14.72	0.00256562345270527	-1.10996	down
TRINITY_DN3919_c0_g1	2801	3053	2685	1257	1120	1085	327.4	316.55	305.7	138.97	118.28	111.08	3.19617493265161e-09	-1.22289	down
TRINITY_DN3924_c0_g1	1813	2113	1744	822	535	760	112.24	123.26	107.81	50.84	31.99	42.75	2.02810220901802e-07	-1.34786	down
TRINITY_DN39339_c0_g1	2483	2198	2065	4300	4257	6232	89.37	73.4	71.48	160.74	152.68	223.91	5.34362673662394e-10	1.1883544118083	up
TRINITY_DN3935_c1_g1	197	162	132	46	67	90	12.76	10.3	10.32	2.28	3.13	4.17	0.00282229391077485	-1.21894	down
TRINITY_DN3937_c1_g1	25	33	17	369	531	426	2.37	3.97	2.22	31.99	45.9	33.28	7.99608896030585e-33	4.22406902356456	up
TRINITY_DN3939_c0_g1	1488	153	553	33	91	188	102.93	9.88	36.97	2.23	5.93	11.94	0.00172670859104473	-2.79862	down
TRINITY_DN3947_c0_g1	5128	3853	3409	2000	1938	1729	135.47	88.67	79.58	48.89	44.51	38.7	7.37559609271885e-05	-1.04325	down
TRINITY_DN3948_c0_g1	5993	4658	6645	1219	1626	2062	251.2	179.54	277.97	50.66	63.66	79.77	3.45126054482094e-11	-1.77361	down
TRINITY_DN3951_c0_g1	1295	4126	1621	781	615	985	37.32	120.35	45.1	25.89	16.96	27.12	0.00374411424760182	-1.49371	down
TRINITY_DN3952_c0_g1	710	513	557	216	234	272	13.93	10.1	10.72	4.53	4.39	5.7	4.68683762868013e-07	-1.23767	down
TRINITY_DN3954_c0_g1	202	147	130	271	260	550	13.78	9.36	8.57	18.09	16.71	34.45	0.0035781818251521	1.21544332861138	up
TRINITY_DN3966_c0_g1	1397	1677	2253	2839	3363	5665	68.05	78	115.57	146.18	164.33	249.32	0.00110911027693428	1.18339937123086	up
TRINITY_DN39771_c0_g1	249	231	164	93	82	130	15.4	13.34	9.79	5.65	4.79	7.39	0.00423112576415081	-1.01489	down
TRINITY_DN39779_c1_g3	44	208	225	452	539	570	2.47	10.92	12.2	25.04	28.67	29.51	0.00798940151740224	1.75832665162151	up
TRINITY_DN3985_c0_g2	404	39	84	5	1	19	26.2	2.26	5.81	0.35	0.07	1.19	0.000161965191569842	-4.38491	down
TRINITY_DN3988_c0_g1	847	1193	1908	91	110	431	56.95	76.01	101.68	6.23	7.16	27.78	3.13326868849021e-05	-2.66764	down
TRINITY_DN39918_c0_g1	0	5	4	21	43	64	0	0.31	0.25	1.36	2.67	3.88	0.000449709310354169	3.85600664646089	up
TRINITY_DN3992_c0_g1	122	179	110	319	305	350	4.49	5.1	3.59	11.35	9.62	10.52	1.40190014789504e-05	1.31911724113578	up
TRINITY_DN39948_c0_g1	19	13	29	99	68	48	0.59	0.38	0.87	3.09	2.03	1.39	0.00785486938831487	1.90140958208732	up
TRINITY_DN4012_c0_g1	244	187	143	56	67	69	14.91	7.43	7.62	2.94	3.59	3.81	3.99987351798547e-05	-1.50588	down
TRINITY_DN4039_c0_g1	910	863	603	338	314	400	124.23	105.43	88.1	45.98	38.95	50.33	7.08367201779053e-06	-1.10334	down
TRINITY_DN4039_c0_g3	618	450	308	178	171	185	110.88	68.35	50.52	26.11	23.95	26.9	0.000241846018901822	-1.28359	down
TRINITY_DN404_c1_g2	1013	1821	1280	404	217	526	14.45	23.26	16.19	5.68	2.84	6.54	1.14828565882888e-05	-1.78982	down
TRINITY_DN4052_c0_g1	268	337	195	73	91	115	32.93	38.58	23.37	8.53	10.35	12.83	3.06748501938665e-05	-1.45434	down
TRINITY_DN40574_c0_g1	31	33	68	140	192	109	3.35	3.32	7.15	14.49	19.28	10.72	0.00253588531217592	1.80745056716117	up
TRINITY_DN405_c0_g1	713	649	728	282	270	315	22.69	18.54	22.84	9.01	8.1	9.53	6.08760437255735e-09	-1.20558	down
TRINITY_DN405_c1_g1	208	200	171	17	38	67	13.84	15.8	12.25	1.13	2.56	4.33	2.11836120787328e-05	-2.2162	down
TRINITY_DN405_c1_g2	201	59	53	16	14	23	42.2	11.38	11.15	2.87	2.56	4.25	0.00126952598981455	-2.4906	down
TRINITY_DN4063_c0_g5	207	297	241	395	521	529	7.8	10.45	8.73	14.81	18.68	18.42	0.00029491358940456	1.01983366439085	up
TRINITY_DN4076_c0_g1	1044	805	652	397	316	371	35.3	25.42	21.17	13.4	10.18	11.58	8.27729286106174e-05	-1.12584	down
TRINITY_DN40836_c0_g1	3680	4186	4150	1580	1507	1814	83.94	78.7	82.47	34.15	30.25	35.44	5.1391712636578e-13	-1.2308	down
TRINITY_DN4090_c0_g3	539	372	451	208	237	197	11.45	7.59	9.36	4.69	4.79	3.86	0.00132804850354464	-1.0097	down
TRINITY_DN4093_c0_g1	447	591	445	1325	1296	935	33.27	41.04	32.03	96.18	90.67	63.81	1.44669666526694e-05	1.35349722758494	up
TRINITY_DN4095_c0_g2	2404	2253	2775	904	1206	1212	79	67.5	86.71	30.15	37.93	37.14	2.29850314055373e-06	-1.10421	down
TRINITY_DN4102_c0_g1	138	166	121	436	580	372	8.72	9.75	7.42	26.9	34.72	21.52	8.6131720831836e-08	1.79609515668312	up
TRINITY_DN4103_c1_g1	169	421	345	768	1057	845	6.16	13.27	11.67	25.18	33.11	26.87	0.000270909274729618	1.58299495873565	up
TRINITY_DN4110_c0_g1	14395	179	615	22	99	15	657.55	5.49	18.85	1.17	3.42	0.44	0.00084860154596813	-6.66548	down
TRINITY_DN4121_c0_g2	12432	8617	7288	1700	1572	3063	741.1	489.26	438.34	101.04	91.02	169.32	2.42012302865336e-11	-2.11283	down
TRINITY_DN41235_c0_g1	125	78	43	20	27	10	10.34	3.23	4.72	1.36	1.67	0.63	0.00960169610672354	-1.99481	down
TRINITY_DN41306_c0_g1	117	204	218	394	312	443	5.39	8.78	9.67	17.99	13.65	18.84	0.00418637127958031	1.14708614322291	up
TRINITY_DN4139_c0_g1	424	920	617	1254	1453	1372	7.11	14.42	9.91	21.16	23.34	21.36	0.00235685186357088	1.12972880167493	up
TRINITY_DN4140_c0_g3	880	807	474	282	326	385	26.89	23.55	13.89	8.63	9.53	10.92	0.00108078158978151	-1.04894	down
TRINITY_DN4145_c0_g1	210	144	235	360	490	427	24.23	15.48	26.41	39.64	52.45	44.78	0.000987100897811382	1.1773746400228	up
TRINITY_DN41565_c0_g1	62	126	33	542	361	288	5.33	10.11	2.75	45.2	29.09	22.66	1.18013957825783e-05	2.54863237246465	up
TRINITY_DN4156_c0_g2	612	1148	864	1345	2012	1862	16.04	19.48	12.43	20.96	30.94	26.76	0.00263279083213965	1.05639614914889	up
TRINITY_DN41571_c0_g1	0	5	0	37	50	47	0	0.43	0	3.26	4.26	3.91	6.97852648320639e-05	4.83001600364188	up
TRINITY_DN4167_c0_g3	2385	1699	1391	789	718	916	53.35	35.56	30	17.74	15.46	19.17	5.30558854715238e-05	-1.10362	down
TRINITY_DN41709_c0_g1	17	327	229	9	1	24	1.33	23.86	17.34	0.69	0.07	1.72	0.000925596365820018	-4.07871	down
TRINITY_DN4170_c0_g1	150	60	100	20	27	42	18.21	6.78	11.84	2.31	3.03	4.63	0.00450669724887405	-1.75676	down
TRINITY_DN4172_c0_g1	4632	1251	1371	8063	12680	151771	204.98	32.23	31.33	187	276.03	3343.9	0.00540516432833081	4.53379397486472	up
TRINITY_DN4174_c1_g1	977	692	677	1258	4327	2382	48.48	29.09	28.05	57.28	192.23	103.76	0.000208621200440874	1.83738724588242	up
TRINITY_DN4174_c1_g2	873	661	384	246	181	285	37.96	27.09	16.17	10.64	7.53	11.5	0.000661799476612711	-1.3535	down
TRINITY_DN4182_c1_g3	84	268	177	16	32	65	4.43	10.25	5.93	0.78	1.06	2.27	0.00201528007722939	-2.20711	down
TRINITY_DN41898_c0_g1	17	9	14	52	52	35	0.55	0.27	0.43	1.68	1.6	1.05	0.00776415119609505	1.88302230979989	up
TRINITY_DN4190_c0_g1	349	318	349	658	769	879	25.32	19.31	21.94	41.15	46.44	52.03	5.43780994334425e-10	1.2418410554165	up
TRINITY_DN41930_c0_g1	30	115	127	770	453	387	1.89	6.75	7.71	47.52	26.88	22.37	3.52826372760087e-05	2.64845450897897	up
TRINITY_DN4194_c0_g1	3088	2910	2245	839	1109	979	52.91	51.39	47.27	16.37	18.21	17.6	9.75700893660703e-11	-1.4173	down
TRINITY_DN4197_c0_g2	457	584	612	1123	1308	1595	14.39	17.18	18.5	35.3	39.27	46.48	2.27210957566343e-08	1.33722345517876	up
TRINITY_DN4199_c2_g1	688	581	583	264	274	291	34.75	26.87	28.63	12.73	12.88	13.15	1.54844207376148e-07	-1.09028	down
TRINITY_DN41_c1_g2	2411	4698	2738	747	612	1351	151.04	273.11	165.27	45.5	36.37	77.04	3.87255640582333e-06	-1.81664	down
TRINITY_DN42052_c0_g1	454	693	609	1278	1253	1116	52.5	74.68	68.61	141.04	134.42	117.31	0.00011529674010641	1.13133242263497	up
TRINITY_DN42082_c0_g1	158	124	103	177	289	330	10.87	7.96	6.89	12.09	18.88	21.44	0.00351109774872531	1.10589933372992	up
TRINITY_DN4209_c0_g1	2010	1912	1818	399	809	819	126.82	112.52	115.13	35.67	48.18	47.46	5.78653230006315e-06	-1.4489	down
TRINITY_DN4213_c0_g3	6	68	55	627	753	567	0.16	1.66	1.38	16.43	18.83	13.75	2.04127467684878e-08	3.98619775421152	up
TRINITY_DN42154_c0_g1	431	1525	1552	3598	7196	4454	49.84	164.35	174.85	397.07	771.97	468.18	0.000127900104939503	2.18170543339379	up
TRINITY_DN42191_c0_g1	22	34	36	130	165	114	1.34	2.06	2.33	8.07	9.52	6.4	1.62740801367106e-06	2.22833503446696	up
TRINITY_DN42201_c0_g1	944	603	936	1217	1372	2301	28.48	16.91	27.06	36.33	39.12	63.05	0.00539549601265077	1.01273671908595	up
TRINITY_DN4221_c0_g1	1567	695	560	190	305	300	44.6	18.5	14.15	5.43	8.06	7.97	0.000248393309643923	-1.75366	down
TRINITY_DN4222_c0_g1	49280	31343	25557	5510	5062	8514	3712.17	2218.11	1882.46	407.12	361.25	585.78	3.26794758469092e-15	-2.41716	down
TRINITY_DN4226_c0_g1	467	248	278	83	130	130	8.46	5.63	5.11	1.54	2.25	2.24	0.000338218515759517	-1.46926	down
TRINITY_DN42270_c0_g1	2	12	0	78	38	39	0.43	2.6	0	15.72	7.61	7.51	0.00432435254066157	3.59880434143868	up
TRINITY_DN4230_c0_g1	2032	1191	1265	760	641	641	82.57	45.33	49.59	31.21	24.66	23.57	0.00166033121113615	-1.05271	down
TRINITY_DN4232_c0_g1	6	16	9	52	63	25	0.27	0.67	0.39	2.33	2.7	1.04	0.00833195892075749	2.28149974670048	up
TRINITY_DN4236_c0_g2	298	43	819	10	16	5	9.93	1.34	26.21	0.33	0.51	0.15	1.83413627161934e-07	-5.17421	down
TRINITY_DN42495_c0_g1	89	27	63	235	232	242	10.42	2.94	7.18	26.22	25.17	25.73	7.88997082428173e-05	2.05314847650672	up
TRINITY_DN4250_c1_g1	5859	4775	3734	1833	1507	2785	124.46	90.54	72.95	36.4	25.64	51.38	7.04149599396025e-05	-1.17435	down
TRINITY_DN42637_c0_g1	1	3	4	108	31	73	0.11	0.32	0.44	11.79	3.34	7.59	4.89119974078333e-07	4.79973798388527	up
TRINITY_DN42663_c0_g1	361	94	102	12	31	13	53.3	12.92	14.75	1.66	4.2	1.73	3.76413312033721e-05	-3.21567	down
TRINITY_DN42676_c0_g1	7	38	14	334	460	6294	0.24	1.23	0.47	11.53	15.18	201.66	5.5309234616751e-06	6.86579870603012	up
TRINITY_DN42703_c0_g3	21	100	30	424	250	839	1.72	7.64	2.38	33.72	19.2	62.89	9.44696864842316e-07	3.36856968774598	up
TRINITY_DN4291_c0_g1	7182	4153	5244	1883	2099	2314	346.22	174.61	247.61	85.49	90.53	99.31	1.15161491488264e-06	-1.33188	down
TRINITY_DN431_c3_g1	59	57	104	202	253	192	1.57	1.42	2.66	5.39	6.44	4.74	0.000439459872881923	1.61851596620862	up
TRINITY_DN43247_c0_g4	23	45	34	2	3	9	0.78	1.42	1.1	0.07	0.1	0.28	0.00370187955795427	-2.83885	down
TRINITY_DN4326_c0_g3	353	547	445	1362	1681	1688	11.67	16.9	14.13	44.91	52.95	51.62	3.19733532092169e-14	1.88032557935036	up
TRINITY_DN4328_c0_g1	1526	1435	1037	555	448	612	42.53	37.38	27.73	15.47	11.92	15.8	2.95674097255872e-07	-1.23483	down
TRINITY_DN43295_c0_g1	279	206	285	117	112	106	30.52	20.06	30.72	13.27	11.17	9.98	0.00112920052265618	-1.13067	down
TRINITY_DN43327_c0_g1	96	139	34	0	4	2	3.85	5.21	1.31	0	0.15	0.07	2.09470135113272e-07	-5.40076	down
TRINITY_DN433_c0_g1	882	1467	1469	2513	2291	2840	11.61	18.05	18.51	33.35	28.92	34.73	0.000733614732588374	1.06018655698864	up
TRINITY_DN43404_c0_g1	257	425	304	551	556	827	9.8	15.13	11.14	20.89	20.16	29.13	0.00132793866301743	1.02700737405865	up
TRINITY_DN43423_c0_g1	163	69	58	26	9	18	9.21	3.64	3.16	1.45	0.48	0.94	0.00173524873164765	-2.3601	down
TRINITY_DN43432_c0_g1	62	67	30	16	11	16	5.72	5.76	2.68	1.42	0.95	1.35	0.00944687240214513	-1.80397	down
TRINITY_DN43437_c0_g1	934	1192	985	1959	2042	2638	14.47	17.27	14.61	30.57	30.33	37.96	2.24063312599933e-09	1.15359749533618	up
TRINITY_DN43442_c0_g1	22	37	46	123	128	83	3.49	5.46	7.16	18.21	18.58	11.86	0.00209216516240666	1.74815859353244	up
TRINITY_DN43484_c0_g1	21	54	54	336	885	2517	0.53	1.27	1.31	8.49	21.34	58.86	9.18248148546702e-13	4.83889986599894	up
TRINITY_DN4349_c0_g1	1303	539	395	41	66	122	43.93	16.47	12.65	1.26	2.08	3.74	7.36362957706703e-09	-3.24275	down
TRINITY_DN43517_c0_g1	1	4	5	40	60	26	0.04	0.15	0.19	1.57	2.25	0.95	0.000130021317319561	3.73952708773576	up
TRINITY_DN43536_c0_g1	5522	5061	5869	1664	1900	2071	273.58	234.18	280.04	81.5	89.22	94.59	4.54382435025111e-17	-1.48548	down
TRINITY_DN43539_c0_g1	7	2	0	43	46	50	0.32	0.09	0	1.97	2.02	2.13	7.07760599175098e-05	4.03590798232973	up
TRINITY_DN43559_c0_g1	8	3	16	63	78	69	0.39	0.14	0.75	3.03	3.59	3.09	6.93377874419979e-05	3.00848436597747	up
TRINITY_DN43571_c0_g1	418	161	267	41	58	47	11.52	4.15	7.06	1.13	1.53	1.2	3.97182241964802e-07	-2.46332	down
TRINITY_DN43575_c0_g1	1320	564	726	228	262	238	64.62	25.78	34.22	11.04	12.16	10.74	1.06915846224373e-05	-1.76446	down
TRINITY_DN435_c0_g1	2740	1682	1565	572	724	865	183.83	105.33	101.43	37.58	45.78	53.3	3.61327038975997e-06	-1.4064	down
TRINITY_DN4360_c0_g1	172	273	118	19	18	69	7.9	11.33	5.39	0.68	0.87	3.05	0.000415208410168572	-2.38506	down
TRINITY_DN4367_c0_g1	4864	1982	7838	1248	1347	2144	263.58	101.8	417.01	68.25	70.56	109.23	0.00437917002355716	-1.61213	down
TRINITY_DN43698_c0_g1	1	4	0	51	95	998	0.12	0.46	0	6.04	10.96	112.95	4.19034168856735e-05	7.81752392876328	up
TRINITY_DN43725_c0_g1	343	88	545	35	65	67	17.69	4.24	27.08	1.78	3.18	3.18	0.000658482317624465	-2.523	down
TRINITY_DN43806_c0_g1	997	847	694	186	172	494	78.11	61.91	52.62	14.18	12.65	35.46	0.000746557020634408	-1.54878	down
TRINITY_DN4382_c0_g1	472	212	422	129	66	176	13.99	5.77	13.61	3.96	2.41	5	0.00502167332647611	-1.53593	down
TRINITY_DN43921_c0_g1	308	30	172	19	23	20	44.28	4.02	24.21	2.57	3.04	2.6	0.000745858264028081	-2.97093	down
TRINITY_DN4396_c0_g1	535	24	84	8	15	18	28.82	1.2	4.56	0.54	0.79	1.1	0.000377908417657606	-3.90267	down
TRINITY_DN439_c0_g2	383	694	685	235	267	299	44.5	75.15	77.55	26.05	28.77	31.57	0.00372790034039043	-1.08128	down
TRINITY_DN4401_c1_g2	308	717	319	136	169	175	18.44	38.22	18.12	8.26	10.92	10.03	0.00209619100273678	-1.40934	down
TRINITY_DN4403_c0_g1	518	392	522	184	214	157	24.41	15.53	20.61	8.04	8.55	5.99	9.5771758980984e-05	-1.29142	down
TRINITY_DN4418_c0_g1	2745	2631	2112	1091	1174	1260	77.63	68.03	57.65	30.73	30.61	32.29	3.18494997134513e-09	-1.01475	down
TRINITY_DN4418_c0_g2	1501	832	512	141	156	311	147.32	73.15	53.52	13.85	14.09	26	8.23961822329846e-06	-2.1752	down
TRINITY_DN44195_c0_g1	484	382	543	1051	1341	1441	19.98	14.73	21.56	43.09	52.62	54.95	7.34139218290253e-09	1.49801926729558	up
TRINITY_DN44197_c0_g1	251	621	272	644	1662	2615	10	23.12	10.42	25.5	62.97	96.26	0.000214277142599548	2.1395315263266	up
TRINITY_DN4419_c0_g2	1222	661	858	1336	1952	2905	34.94	17.7	24.96	38	53.04	76.86	0.00171904772994247	1.21678738769107	up
TRINITY_DN44214_c0_g1	11	8	9	57	64	86	0.32	0.21	0.25	1.64	1.75	2.29	1.34614129097154e-07	2.94190385828455	up
TRINITY_DN44224_c0_g1	119	79	109	31	37	34	2.96	1.84	2.6	0.77	0.88	0.79	0.000918693336577578	-1.52353	down
TRINITY_DN44228_c0_g1	6	21	24	114	115	52	0.2	0.64	0.75	3.7	3.56	1.56	0.00121493492485481	2.55208910114291	up
TRINITY_DN44241_c0_g1	1878	512	5998	98	132	273	143.02	36.38	441.93	7.27	9.45	19.06	0.000378474144872855	-4.08381	down
TRINITY_DN44262_c0_g1	15	17	3	46	64	54	0.81	0.62	0.23	3.03	2.39	2.26	0.00381086483268783	2.32151043762987	up
TRINITY_DN44271_c0_g1	76	117	177	22	28	28	12.29	17.61	28.11	3.32	4.14	4.08	8.71032920948737e-05	-2.19844	down
TRINITY_DN44289_c0_g1	1465	2072	1110	397	270	425	50.82	67.16	36.99	13.73	8.92	13.64	2.05573900384227e-10	-2.01401	down
TRINITY_DN44290_c0_g1	2616	24	190	1	1	0	238.45	2.04	16.8	0.09	0.09	0	1.16519073721129e-05	-10.3225	down
TRINITY_DN44316_c0_g1	10	27	10	81	60	52	10.85	26.04	11.65	71.83	48.66	45.87	0.00324171182329443	2.13849203449236	up
TRINITY_DN44339_c0_g1	0	6	2	60	24	25	0	1.02	0.36	10.08	3.97	4.08	0.0020241199202326	3.8793417892169	up
TRINITY_DN44348_c0_g1	151	70	85	231	235	319	28.22	12.16	15.66	39.74	39.83	53.39	0.000915997568333443	1.42083802978699	up
TRINITY_DN44381_c0_g1	2	16	20	70	98	70	0.12	0.9	1.16	4.13	5.56	3.87	0.00192660470008631	2.70593029019096	up
TRINITY_DN44435_c0_g1	32	43	28	236	504	184	1.71	2.15	3	13.03	25.55	10.02	1.18168995620576e-09	3.26486007759405	up
TRINITY_DN44438_c0_g1	8	16	58	92	169	336	0.45	0.83	3.12	5.06	10.94	18.41	0.00144233419718132	2.83985931116653	up
TRINITY_DN44449_c0_g1	42	81	47	229	178	135	4.28	7.7	4.66	22.44	16.91	12.55	0.000429532730940882	1.77186441399673	up
TRINITY_DN4445_c0_g1	14	83	64	293	233	119	0.61	2.22	1.32	7.67	4.88	2.84	0.00939067026457795	2.10274030261853	up
TRINITY_DN44497_c0_g1	182	39	1546	6	6	27	15.36	3.07	126.44	0.49	0.47	2.09	0.00135526681877253	-5.57369	down
TRINITY_DN444_c2_g1	2027	1078	574	189	183	247	46.92	25.09	13.81	4.46	4.08	5.54	8.6131720831836e-08	-2.49197	down
TRINITY_DN4451_c0_g2	31	46	58	2	1	1	3.07	3.75	5.34	0.19	0.09	0.09	5.05264302315534e-06	-5.01453	down
TRINITY_DN44525_c0_g1	5	12	4	115	133	50	1.48	3.28	1.19	29.93	34.55	12.99	2.65310267099508e-07	3.9446	up
TRINITY_DN44539_c0_g1	198	401	291	743	579	950	5.37	10.17	7.57	20.17	15	23.88	0.000153691307047586	1.40922355564761	up
TRINITY_DN4468_c0_g1	518	492	996	246	59	147	27.49	20.42	43.04	10.51	3.05	6.12	0.00122922622015061	-2.08505	down
TRINITY_DN44755_c0_g1	16	19	22	54	47	60	30.49	31.36	47.18	86.94	65.72	93.03	0.00552584186601618	1.55894529264603	up
TRINITY_DN44783_c0_g1	15	26	39	69	131	92	1.37	2.22	3.46	6.1	11.21	7.69	0.00262007098703799	1.92259686356738	up
TRINITY_DN44928_c0_g1	10	2	7	118	163	71	0.52	0.1	0.35	6.05	8.02	3.4	5.03744270376841e-09	4.30502795053601	up
TRINITY_DN44930_c0_g1	813	456	549	144	211	215	25.18	13.2	16.32	4.45	6.23	6.16	2.74576420842145e-06	-1.6108	down
TRINITY_DN44979_c0_g1	74	192	211	485	495	390	10.25	24.76	28.58	63.34	63.13	48.86	0.00227458800400991	1.59231158923003	up
TRINITY_DN45013_c0_g1	558	136	135	47	47	89	49.31	11.21	11.57	4.02	3.89	7.19	0.00361464842530039	-2.12056	down
TRINITY_DN45016_c0_g1	300	349	295	1781	2540	1756	29.02	31.48	27.7	166.04	229.3	155	2.99986436408363e-26	2.76728019128614	up
TRINITY_DN4501_c0_g1	385	320	416	162	80	168	19.61	15.49	21.51	8.6	4	8.02	0.000757762715695994	-1.39466	down
TRINITY_DN45041_c0_g1	206	180	188	79	58	96	9.18	7.49	8.06	3.49	2.45	3.95	0.000280918873259602	-1.24152	down
TRINITY_DN4506_c0_g1	275	238	400	68	33	89	11.23	11.17	17.52	3.09	1.26	3.39	4.52641169803785e-06	-2.22819	down
TRINITY_DN45077_c0_g1	389	360	342	108	156	166	9.4	8.13	7.92	2.61	3.6	3.72	1.50555914346247e-06	-1.28258	down
TRINITY_DN45086_c0_g1	27	60	63	243	223	153	1.69	3.51	3.81	14.94	13.18	8.81	5.91181825872612e-05	2.12747249144297	up
TRINITY_DN450_c0_g1	451	4	113	4	23	10	37.04	0.31	8.73	0.32	1.8	0.76	0.006142320911196	-3.85563	down
TRINITY_DN45100_c0_g1	13	10	24	439	524	2407	1.64	1.18	2.96	52.64	61.21	275.84	2.1507467009348e-19	6.13172234416664	up
TRINITY_DN45110_c0_g1	7	1	5	51	26	25	0.37	0.08	0.39	6.23	1.52	1.54	0.00364447810856466	3.06386278192219	up
TRINITY_DN4511_c0_g1	96	693	457	2943	3790	4286	3.35	22.53	15.3	101.61	126.02	137.94	2.86336230177702e-07	3.19964905008206	up
TRINITY_DN4513_c0_g1	173	134	292	509	415	773	7.25	5.19	11.74	22.09	16.52	30.41	0.000828217412290106	1.53076990953601	up
TRINITY_DN45176_c0_g1	33	10	41	1117	1300	3354	1.66	0.47	1.98	55.36	61.78	155.06	3.50123456490187e-28	6.10138574884714	up
TRINITY_DN45201_c0_g1	3	15	10	49	82	50	0.4	1.86	1.3	6.17	10.08	6.03	0.000583591117849066	2.77064162577572	up
TRINITY_DN45242_c0_g1	161	86	135	29	50	56	11.22	5.84	9.09	1.98	3.28	3.58	0.00533466681392504	-1.45165	down
TRINITY_DN45249_c0_g1	43	84	52	203	167	229	10.37	18.79	12.47	43.99	35.94	48.97	6.73479401318966e-06	1.81107610897509	up
TRINITY_DN4527_c0_g1	3463	6152	5814	2526	2038	2014	101.83	168.19	164.38	74.18	57.26	54.95	0.00112212861292299	-1.15469	down
TRINITY_DN45346_c0_g1	2432	1379	908	255	232	500	214.51	113.45	77.65	21.78	19.15	40.32	1.05161716250449e-06	-2.20565	down
TRINITY_DN45408_c0_g1	2573	1182	3055	564	682	851	176.99	75.89	203.06	37.96	44.18	53.74	0.000134678207104718	-1.65988	down
TRINITY_DN45429_c0_g1	6	20	6	50	56	38	0.64	1.99	0.62	5.12	5.57	3.7	0.00681797995528106	2.2697489172588	up
TRINITY_DN45452_c0_g1	212	502	680	1207	1325	975	18.87	41.67	58.69	103.97	110.34	79.32	0.00976425122553618	1.39592200107626	up
TRINITY_DN455_c1_g1	385	513	440	680	662	1704	16.31	20.3	17.93	28.59	26.64	66.65	0.00636515150878511	1.20974657802722	up
TRINITY_DN4560_c1_g1	608	599	578	233	226	391	23.74	19.46	22.27	8.54	7.28	13.42	0.00025937831700755	-1.02341	down
TRINITY_DN45790_c0_g1	181	33	196	4	4	33	12.94	2.2	13.55	0.28	0.27	2.16	0.00218119953719567	-3.36427	down
TRINITY_DN45799_c0_g1	5	0	3	73	42	39	0.96	0	0.57	12.87	7.3	6.7	1.8476217971138e-05	4.35817765047901	up
TRINITY_DN45813_c0_g1	10	23	29	133	159	91	0.36	0.78	1.01	4.81	5.5	3.05	1.02452945324677e-05	2.70499269429487	up
TRINITY_DN4581_c0_g1	31	29	35	62	80	79	25.5	21.43	30.34	41.69	51.29	53.81	0.00697812842976822	1.27981118921954	up
TRINITY_DN45820_c0_g1	8	55	59	153	180	160	0.25	1.58	1.74	4.7	5.28	4.55	0.0096949935962866	2.07117657472579	up
TRINITY_DN45822_c0_g1	49	38	95	185	171	200	1.71	1.24	3.19	6.45	5.7	6.47	0.0015749489695509	1.65738376910555	up
TRINITY_DN4582_c0_g1	863	523	665	143	210	324	25.65	13.66	18.45	4.56	6.34	9.12	4.20694242976072e-05	-1.56024	down
TRINITY_DN4584_c0_g1	419	846	360	83	51	67	23.73	44.29	19.58	3.43	1.87	1.8	3.5814906008269e-11	-2.92531	down
TRINITY_DN45906_c0_g1	70	306	124	2394	2163	2153	18.28	74.02	32.29	557.14	501.02	496.67	3.83992562230725e-14	3.83407131202507	up
TRINITY_DN45910_c0_g1	361	297	305	683	585	630	13.99	10.75	11.36	26.32	21.56	22.56	1.31493368904061e-05	1.05410260406681	up
TRINITY_DN4591_c0_g1	861	865	736	1535	1922	1745	54.4	50.78	43.46	99.42	116.27	108.31	2.67787617211647e-09	1.15270833544664	up
TRINITY_DN45922_c0_g1	86	181	76	33	21	48	3	5.9	2.55	1.15	0.7	1.55	0.00710852528079943	-1.68754	down
TRINITY_DN4598_c0_g1	2592	40	269	11	23	15	140.32	2.02	14.04	0.59	1.18	0.75	0.000603012109836827	-5.78965	down
TRINITY_DN45994_c0_g1	29	36	44	118	142	650	3.82	4.42	5.67	14.72	17.27	77.6	2.34234358940052e-05	3.03982462125534	up
TRINITY_DN46000_c0_g1	448	534	420	184	134	241	38.95	43.31	35.4	15.5	10.91	19.16	2.08978275293864e-05	-1.26814	down
TRINITY_DN46002_c0_g1	36	44	19	296	207	136	1.95	2.22	0.99	15.79	10.59	6.77	2.50922221975975e-07	2.80683485337491	up
TRINITY_DN46032_c0_g1	408	99	177	59	35	20	41.77	9.45	17.61	5.8	3.34	1.87	0.00109414349620341	-2.46901	down
TRINITY_DN46089_c0_g1	3	5	5	28	43	24	0.28	0.51	0.54	2.64	3.97	1.89	0.00107200186246007	2.9505103862566	up
TRINITY_DN460_c3_g1	971	1190	1495	2234	1972	3187	18.17	20.81	26.79	42.02	35.33	55.34	0.000709054682733516	1.05833721740296	up
TRINITY_DN4610_c0_g1	17	68	38	255	261	210	0.57	2.14	1.23	8.58	8.39	6.55	2.62084784979518e-06	2.6466020675719	up
TRINITY_DN4621_c0_g1	2866	3812	5063	8900	11748	8283	88.81	110.98	150.9	276.7	349.04	238.29	0.00012799295556731	1.36867390854919	up
TRINITY_DN46229_c0_g1	32	11	34	98	90	405	4.75	1.52	4.95	13.66	12.27	54.3	0.000232090192914761	2.92707307172647	up
TRINITY_DN4625_c1_g1	776	754	779	1355	1917	2219	24.2	21.97	23.32	42.19	57	64.05	7.24655674445369e-09	1.30293496469748	up
TRINITY_DN46286_c0_g1	7	6	16	29	134	32	1.53	1.21	3.46	5.74	26.26	6.21	0.00643257851253905	2.82042105754901	up
TRINITY_DN4628_c0_g1	911	50	56	13	4	11	32.16	1.68	1.71	0.51	0.35	0.69	0.00162825495198266	-5.08276	down
TRINITY_DN46294_c0_g1	446	38	712	20	16	51	72.86	5.78	114.24	3.04	2.39	7.5	9.29848676634968e-05	-3.79468	down
TRINITY_DN4645_c0_g5	28	40	43	101	83	83	1.2	1.6	1.77	4.29	3.38	3.28	0.00693016867426125	1.33925146726077	up
TRINITY_DN4648_c0_g1	275	465	434	77	99	93	7.98	11.05	9.9	2.03	2.62	2	4.07462496280994e-09	-2.06297	down
TRINITY_DN4652_c0_g1	4	56	39	161	217	185	0.17	2.24	1.6	6.83	8.82	7.3	0.00292685627068182	2.57268564904099	up
TRINITY_DN46547_c0_g1	19	103	42	380	327	313	1.39	7.04	2.97	27.15	22.51	21.01	1.40229686644481e-05	2.72668427309285	up
TRINITY_DN4654_c0_g1	2827	431	491	88	95	121	136.36	13.69	15.86	3.27	3.05	4.27	9.14892476618792e-07	-3.54387	down
TRINITY_DN46570_c0_g1	88	193	161	920	1562	8096	3.39	6.95	5.96	35.26	57.25	288.28	1.11098625869446e-05	4.54961775122906	up
TRINITY_DN46616_c0_g1	79	165	201	17	37	49	1.65	3.23	4.03	0.36	0.74	0.95	0.00111704019996271	-2.08605	down
TRINITY_DN46622_c0_g1	194	149	101	52	47	72	4.61	3.23	2.22	1.47	1.05	1.53	0.00308164008955088	-1.30924	down
TRINITY_DN46625_c0_g1	8	11	6	76	82	27	0.32	0.41	0.23	2.99	3.08	0.99	0.000239093430893862	3.00597886745463	up
TRINITY_DN46626_c0_g1	15	45	64	141	157	128	0.23	0.64	0.94	2.17	2.3	1.82	0.00661218108459489	1.8389998057544	up
TRINITY_DN4662_c1_g1	38	34	41	105	129	153	1.98	1.66	2.08	5.59	6.49	7.43	1.05343613738532e-06	1.83143681140295	up
TRINITY_DN46636_c0_g1	0	14	6	89	133	47	0	0.99	0.44	6.59	9.49	3.27	0.000356496680231966	3.85639683617461	up
TRINITY_DN4664_c0_g1	488	319	316	786	1023	846	21.03	11.21	11.79	31.43	39.2	32.51	1.16085916433757e-05	1.31962208020832	up
TRINITY_DN46654_c0_g1	221	42	37	1	7	8	10.06	1.79	1.62	0.05	0.3	0.34	0.000108334852954907	-4.17	down
TRINITY_DN46661_c0_g1	14	18	11	170	187	67	0.49	0.59	0.37	5.94	6.25	2.17	9.34859090115242e-08	3.41715567010807	up
TRINITY_DN46663_c0_g1	76	119	101	24	25	38	2.65	3.88	3.38	0.83	0.83	1.23	0.000336964315016848	-1.71399	down
TRINITY_DN46672_c0_g1	113	133	121	187	251	274	2.19	2.41	2.24	3.64	4.65	4.92	0.000691356933158433	1.01564763385066	up
TRINITY_DN4669_c0_g2	3070	1852	2028	993	1105	1105	92.76	52.06	58.97	29.73	31.58	30.72	0.000249415863683274	-1.04467	down
TRINITY_DN46705_c0_g1	886	478	636	973	1255	2316	55.78	28.09	38.65	60.12	74.56	134.04	0.00415120363553222	1.21623072474693	up
TRINITY_DN46722_c0_g1	170	525	426	1415	1218	1109	4.05	11.7	9.74	33.83	27.77	24.52	0.0001837127423507	1.81601879314266	up
TRINITY_DN4672_c0_g1	2351	2712	3682	6501	7016	5719	151.59	162.97	229.64	412.13	427.67	339.53	0.000133378779467128	1.20569201452494	up
TRINITY_DN46732_c0_g1	1544	1470	742	406	350	607	645.07	563.43	314.99	144.26	124.19	218.71	0.000169756260172922	-1.39673	down
TRINITY_DN46755_c0_g1	3	12	3	62	25	36	0.41	1.53	0.4	7.99	3.15	4.45	0.00418637127958031	2.87710012267313	up
TRINITY_DN46779_c0_g1	49	93	65	172	293	439	2.53	4.49	3.24	8.78	14.34	20.91	2.70095577190774e-06	2.16476723867461	up
TRINITY_DN4677_c0_g2	31	19	27	54	81	78	1.83	1.1	1.53	3.13	4.55	4.23	0.00448136608375984	1.5279711922907	up
TRINITY_DN4678_c0_g2	201	34	39	16	13	7	4.5	0.55	0.75	0.28	0.38	0.21	0.0052904731509126	-2.80825	down
TRINITY_DN46806_c0_g1	342	980	140	46	20	44	22.42	59.98	8.87	2.96	1.24	2.65	6.26736586875531e-07	-3.63686	down
TRINITY_DN46818_c0_g1	436	100	58	14	7	15	30.5	6.53	3.92	0.96	0.46	0.96	5.72273730894051e-06	-3.957	down
TRINITY_DN46840_c0_g1	902	1275	2044	2722	3911	3297	93.51	133.72	206	275.72	377.58	313.93	0.00253588531217592	1.2847187083833	up
TRINITY_DN46854_c0_g1	46	34	22	0	5	3	5.89	4.05	2.75	0	0.59	0.35	0.00147741860457663	-3.60477	down
TRINITY_DN4697_c0_g1	35	49	39	4	5	6	3.29	4.42	3.68	0.35	0.39	0.5	8.34077714662778e-05	-2.97347	down
TRINITY_DN46_c0_g1	1457	1840	1940	3864	3208	5650	50.43	47.36	51.69	106.72	87.34	146.09	1.87626918776234e-06	1.32523771901598	up
TRINITY_DN47003_c0_g1	14	14	6	32	48	47	3.81	3.53	1.63	7.73	11.56	11.28	0.00587789674798173	1.97585267848467	up
TRINITY_DN47080_c0_g1	16	0	8	49	120	40	1.65	0	0.8	4.85	11.51	3.76	0.00898141319319373	3.21351454126133	up
TRINITY_DN472_c0_g1	23091	23485	42171	12411	15703	11493	557.09	556.1	972.41	271.86	375.54	241.15	0.0069020545910872	-1.10249	down
TRINITY_DN4730_c0_g2	0	5	0	253	47	33	0	0.25	0	13.34	2.38	1.62	1.18862013392569e-05	6.22290453665484	up
TRINITY_DN47332_c0_g1	104	39	42	4	10	16	5.28	1.85	2.05	0.2	0.48	0.75	0.00240797760229314	-2.58057	down
TRINITY_DN47343_c0_g1	25280	20707	19979	9579	7251	9053	3114.39	2376.69	2400.95	1121.7	826.65	1012.1	5.20377789224776e-09	-1.27515	down
TRINITY_DN47353_c0_g1	76	76	106	146	235	259	3.53	3.29	4.73	6.71	10.35	11.09	0.000842452122091163	1.35554	up
TRINITY_DN47360_c0_g1	253	243	192	338	380	628	6.34	5.69	4.61	8.48	9.09	14.57	0.0015160222881822	1.01702227216471	up
TRINITY_DN47365_c0_g1	3090	3602	4148	7401	8042	6325	146.15	159.13	188.88	346.49	360.8	275.94	0.000120069525750454	1.08042099082373	up
TRINITY_DN47377_c0_g1	694	91	129	54	43	50	16.69	1.71	2.14	1.05	0.71	0.87	0.00291514497079676	-2.54244	down
TRINITY_DN47384_c0_g1	222	308	80	21	25	53	3.63	4.71	1.25	0.35	0.39	0.81	7.84193445715463e-05	-2.56724	down
TRINITY_DN47394_c0_g1	276	399	424	715	758	914	11.69	15.79	17.28	30.06	30.5	35.75	4.53661373069971e-05	1.17401242406106	up
TRINITY_DN4739_c0_g1	210	210	232	391	435	476	12	11.7	12.93	22.57	24.42	25.32	3.27619645122634e-06	1.05971669414668	up
TRINITY_DN47410_c0_g1	82	387	289	964	1320	1051	6.53	28.75	22.27	74.65	98.63	76.64	0.000141132377253362	2.20589307439709	up
TRINITY_DN47411_c0_g1	280	308	272	99	98	90	20.11	20.64	18.88	6.94	6.62	5.93	3.35223599452325e-08	-1.50735	down
TRINITY_DN4741_c0_g2	327	265	185	57	77	96	18.03	10.96	7.98	2.71	3.05	4.67	3.68893257160755e-06	-1.69211	down
TRINITY_DN47430_c0_g1	734	498	496	1053	952	1436	39.22	24.85	25.54	55.5	48.15	70.67	0.000158203546111492	1.05339230531395	up
TRINITY_DN47510_c0_g1	32	125	94	433	495	818	3.1	11.3	8.85	40.44	44.77	72.34	1.03455008483573e-07	2.83605136152263	up
TRINITY_DN4751_c0_g1	848	576	524	239	197	326	51.92	32.93	30.96	14.38	11.39	18.36	5.37253390046634e-05	-1.29326	down
TRINITY_DN4752_c0_g1	50633	115172	97315	44988	31722	26178	2077.8	4419	3849.45	1836.42	1240.4	993.43	0.00645195931888885	-1.26535	down
TRINITY_DN47580_c0_g1	24	13	18	62	114	65	2.17	1.1	1.58	5.42	9.63	5.36	0.000319528912247133	2.21089116910237	up
TRINITY_DN47598_c0_g1	462	294	566	97	111	142	28.76	17.08	34	5.93	6.52	8.13	1.04779374550705e-06	-1.87342	down
TRINITY_DN47689_c0_g1	1270	1275	1155	3824	3006	2797	178.91	167.24	159.21	507.38	389.67	356.24	7.36362957706703e-09	1.46593298342805	up
TRINITY_DN4769_c0_g4	1724	379	823	182	328	206	25.98	5.3	11.73	2.76	4.71	2.88	0.00174334220431222	-1.95009	down
TRINITY_DN4770_c0_g1	1073	1358	2101	5893	6859	8938	34.98	41.63	66.43	193.43	214.94	270.78	8.01341620482049e-12	2.29626612981998	up
TRINITY_DN4774_c0_g1	14	32	106	5116	9038	16799	0.82	1.75	5.98	294.58	499.9	904.69	5.08279473090496e-14	7.64812914115642	up
TRINITY_DN47750_c0_g1	327	390	147	81	34	121	103.82	114.29	46.88	22.46	9.42	33.61	0.00342739295377115	-1.81219	down
TRINITY_DN4776_c0_g1	7862	2932	4197	1322	1199	1384	440.35	154.11	227.05	73.15	63.63	71.42	3.83893279924707e-06	-1.86691	down
TRINITY_DN47824_c0_g1	13	10	20	43	51	87	0.67	0.48	0.99	2.17	2.47	4.11	0.0015160222881822	2.10262708970063	up
TRINITY_DN47829_c0_g1	1261	1159	1824	3628	4241	4339	53.77	47.15	74.51	183.09	177.79	180.32	3.11109532340379e-08	1.57811632600255	up
TRINITY_DN47_c0_g2	2562	720	1042	342	520	541	100.14	26.32	39.16	13.32	19.36	19.56	0.0046418880920144	-1.55692	down
TRINITY_DN4811_c0_g1	3212	2045	1498	750	657	971	83.66	49.19	37.2	19.45	16.13	23.17	2.6685141817538e-05	-1.43615	down
TRINITY_DN4817_c0_g1	867	1151	1044	511	187	490	41.48	47.06	47.8	22.54	9.77	19.51	0.00576670765851694	-1.30404	down
TRINITY_DN4833_c0_g2	20	18	10	72	61	124	1.29	0.74	0.48	3.46	3.16	5.49	1.37301073005806e-05	2.47384800249269	up
TRINITY_DN4842_c0_g1	206	198	221	398	433	510	6.1	5.07	4.86	9.31	9.72	11	2.22274879253343e-07	1.1607480283576	up
TRINITY_DN4849_c0_g2	1149	686	640	281	418	369	47.62	26.84	24.99	11.33	16.13	13.84	0.00156493025989854	-1.13836	down
TRINITY_DN4853_c0_g1	951	933	1206	2471	2674	2119	42.19	38.42	51.39	106.34	109.89	84.83	3.06846135489241e-06	1.30645047055101	up
TRINITY_DN4858_c0_g1	10	17	26	70	98	79	0.47	0.74	1.17	3.24	4.34	3.39	0.000174461701321873	2.27833246393351	up
TRINITY_DN485_c0_g1	3164	904	1979	421	779	940	103.43	27.13	60.86	13.42	24.02	28.04	0.00965396582004797	-1.4554	down
TRINITY_DN4871_c0_g1	643	754	945	2714	2816	2189	22.21	24.78	31.99	95	94.47	71.44	1.93048658674586e-09	1.79478441288406	up
TRINITY_DN4878_c0_g1	448	865	514	1541	1905	1585	28.58	49.92	30.93	95.14	111.26	90.47	5.12279105540486e-06	1.54244089303746	up
TRINITY_DN4886_c1_g1	2176	728	943	177	262	296	74.54	26.65	31.41	7.67	15.47	11.88	9.68984433821935e-07	-2.3246	down
TRINITY_DN4886_c2_g1	1077	1494	1329	396	237	242	87.4	122.55	105.07	30.47	19.38	22.47	3.81482490042824e-09	-2.06812	down
TRINITY_DN4892_c0_g2	22	93	104	240	289	278	1.46	5.76	6.67	63.15	18.08	16.95	0.00309124457420984	1.93412789637048	up
TRINITY_DN4895_c0_g1	463	306	409	66	96	99	28.25	17.74	24.82	3.37	4.86	5.32	5.98764989833988e-11	-2.11676	down
TRINITY_DN4902_c0_g4	1693	159	353	36	50	91	100.14	9.1	19.87	2.14	2.85	4.74	1.80707123287055e-05	-3.58882	down
TRINITY_DN4902_c2_g1	91	209	90	53	24	31	12.67	27.18	12.26	6.96	3.08	3.9	0.00851989930417078	-1.75234	down
TRINITY_DN4903_c0_g1	557	614	367	206	239	269	21.81	25.09	13	8.62	11.11	9.48	0.00042479174811605	-1.03413	down
TRINITY_DN4908_c1_g2	254	215	162	100	77	118	10.4	7.88	6.14	4.01	2.62	4.4	0.0046418880920144	-1.02795	down
TRINITY_DN4912_c3_g2	2282	1846	2986	4206	5642	4465	75.1	56.8	93.58	138.37	177.56	136.36	0.00124019703756601	1.0714866268024	up
TRINITY_DN4923_c0_g1	7257	2031	3246	973	1039	1683	241.48	60.28	98.82	30.74	31.26	49.36	0.00105712192891832	-1.70989	down
TRINITY_DN4944_c0_g3	15	13	51	137	376	4494	0.53	0.43	1.74	4.83	12.68	147.18	0.000384534267389195	5.88890868576108	up
TRINITY_DN4955_c5_g1	93	76	68	124	187	165	3.6	2.75	2.53	4.77	6.89	5.9	0.00444461324961592	1.07620274395158	up
TRINITY_DN4959_c0_g1	428	392	391	102	136	131	31.97	27.15	28.17	7.25	9.48	8.98	1.20372162899609e-11	-1.64875	down
TRINITY_DN495_c0_g1	8858	7574	7011	2691	3706	3485	158.26	123.97	122.87	61	77.42	72.17	1.01219456511623e-08	-1.17742	down
TRINITY_DN495_c2_g2	165	333	329	620	605	674	9.55	6.66	10.08	13.08	12.04	17.71	0.00128429089260346	1.25982852270326	up
TRINITY_DN4965_c0_g1	33	44	24	82	101	68	9.6	11.83	6.99	21.02	25.83	17.38	0.00948411488582553	1.40538062146985	up
TRINITY_DN496_c3_g1	246	558	372	129	95	207	11.3	23.94	16.44	5.87	4.14	8.77	0.00386840690482459	-1.40214	down
TRINITY_DN4988_c0_g3	2831	7739	2670	848	626	1098	38	96.59	33.91	11.27	7.89	13.43	1.32583836648265e-06	-2.29215	down
TRINITY_DN5006_c0_g3	30	45	34	97	100	95	0.58	0.81	0.63	1.88	1.84	1.7	0.000565478983495169	1.49697551183365	up
TRINITY_DN5006_c0_g4	534	891	640	1463	1232	1376	10.14	15.82	11.64	27.93	22.4	24.25	0.000423483067131609	1.05526054240681	up
TRINITY_DN5009_c0_g1	2691	1420	2292	4434	4898	3510	134.49	66.4	108.83	216.14	228.64	160.93	0.00475714627449477	1.08440164755921	up
TRINITY_DN5012_c0_g2	49	46	30	72	136	118	3.71	3.25	2.2	5.32	9.69	8.2	0.00350409066645008	1.45309880521866	up
TRINITY_DN503_c0_g1	1856	691	1053	406	387	410	48.69	15.9	25.3	10.22	9.82	9.5	0.000507310418357184	-1.50673	down
TRINITY_DN5046_c0_g1	22	7	21	25	108	297	0.69	0.37	0.97	0.96	1.94	6.08	0.00169346128072453	3.08062878744972	up
TRINITY_DN5051_c0_g1	774	861	705	287	313	363	25.27	24.52	20.38	8.66	9.08	10.79	4.6484831037822e-11	-1.21495	down
TRINITY_DN5074_c0_g1	1822	1308	1220	454	554	464	56.67	37.91	36.49	14.22	16.51	13.44	1.93112586113189e-08	-1.48352	down
TRINITY_DN5083_c0_g1	60	75	108	248	265	186	3.78	3.4	4.98	13.08	12.3	8.7	0.000400721918506786	1.59773658939944	up
TRINITY_DN508_c0_g1	460	790	1242	1980	2727	3145	13.7	21.99	35.5	58.93	77.49	86.73	0.000159332253500908	1.69032685672073	up
TRINITY_DN5099_c0_g1	375	120	124	14	29	34	11.02	3.81	3.63	0.6	1.06	0.86	7.10769857167779e-06	-2.94636	down
TRINITY_DN5111_c0_g1	606	405	415	230	249	155	52.72	31.25	34.79	18.54	19.84	11.74	0.00803452171920345	-1.0756	down
TRINITY_DN5120_c0_g1	495	760	3281	227	250	235	22.93	31.97	152.43	10.32	11.12	10.28	0.000352026227973506	-2.64752	down
TRINITY_DN5130_c0_g1	710	28	35	10	8	1	31.09	0.96	1.07	0.32	0.28	0.09	0.00740422503130223	-5.18323	down
TRINITY_DN5133_c0_g1	35	57	46	0	0	0	8.64	8.46	7.75	0	0	0	2.88266167840904e-07	-7.89758	down
TRINITY_DN5135_c0_g2	336	379	220	691	803	615	7.03	6.37	3.56	12.03	13.15	9.4	9.35541094793234e-05	1.2646794829652	up
TRINITY_DN5139_c0_g1	21	99	50	359	361	215	0.5	2.21	1.12	8.43	8.08	4.67	6.45709316753976e-05	2.55977179255662	up
TRINITY_DN5171_c0_g1	115	146	133	186	256	416	5.7	6.56	6	8.75	11.35	17.71	0.00350205221732924	1.15995940281648	up
TRINITY_DN5182_c0_g1	2582	1971	1719	783	829	593	208.3	148.35	134.33	61.47	62.78	43.87	2.76090874027427e-06	-1.4161	down
TRINITY_DN5190_c0_g2	341	262	421	796	896	878	20.66	14.94	24.66	47.75	51.01	49.68	3.76851941367795e-06	1.38725378564671	up
TRINITY_DN5198_c2_g2	38	44	40	242	248	192	1.66	1.49	1.4	8.75	8.6	6.45	3.24947376489431e-13	2.56609652007617	up
TRINITY_DN5199_c0_g1	23225	43201	40222	19410	14678	16382	656.35	1348.97	1462.63	733.09	516.3	579.54	0.00616936945440883	-1.00751	down
TRINITY_DN519_c0_g2	305	145	179	563	685	573	4.7	1.84	2.53	7.96	9.3	7.41	2.40011080150027e-05	1.6126263814413	up
TRINITY_DN5212_c0_g1	838	544	1244	1893	4601	2074	136	82.9	201.7	293.46	690.68	308.51	0.00105038353565573	1.77124983322734	up
TRINITY_DN521_c0_g1	478	629	399	158	134	305	13.76	16.43	10.89	4.47	3.63	8.03	0.00129259600064632	-1.29071	down
TRINITY_DN5226_c0_g2	2	5	12	27	44	63	0.06	0.15	0.36	0.85	1.33	1.84	0.00290541282491424	2.83338400876657	up
TRINITY_DN5228_c0_g2	37602	7787	17135	3316	4567	5362	430.71	83.42	187.8	38.35	50.22	57.12	0.000103709304929699	-2.17977	down
TRINITY_DN5232_c0_g1	1170	1231	1434	424	502	633	100.01	98.23	119.55	35.33	40.43	49.8	1.08068320926245e-07	-1.24842	down
TRINITY_DN5240_c0_g1	1	0	0	26	83	218	0.02	0	0	0.61	2.61	5.52	3.62010688261174e-07	8.24307006047312	up
TRINITY_DN5263_c0_g1	905	1015	963	184	276	252	50.3	52.99	51.99	10.14	14.61	12.97	1.10870469172878e-16	-1.95372	down
TRINITY_DN5276_c0_g1	436	623	279	1174	1164	1124	8.85	12.45	5.59	24.86	22.61	24.49	2.40011080150027e-05	1.46113732658324	up
TRINITY_DN5300_c0_g1	122	145	180	625	1056	478	5.12	5.87	7.52	27.35	44.93	19.75	7.11630124107001e-08	2.35465510440494	up
TRINITY_DN5304_c0_g1	32	48	42	73	128	110	1.43	2.37	1.8	4.13	20.55	4.83	0.00382611311844662	1.41237351853858	up
TRINITY_DN5314_c0_g1	434	546	507	924	968	1038	11.07	12.9	12.18	23.36	23.19	24.17	4.97630150520448e-07	1.04490912636405	up
TRINITY_DN5316_c0_g1	1632	1724	2046	662	630	979	34.82	34.19	40.21	13.36	12.62	19.11	2.2567866950255e-06	-1.20445	down
TRINITY_DN531_c2_g2	325	254	220	123	100	153	6.96	5.08	4.51	2.64	2.05	3.04	0.00189376165072339	-1.02248	down
TRINITY_DN5330_c0_g1	2745	2644	2520	967	1213	1406	167.82	151.58	148.89	58.87	70.96	80.5	9.10069160535838e-10	-1.08198	down
TRINITY_DN5362_c0_g1	2086	1975	2659	24015	23071	14840	103.71	91.31	126.47	1180.07	1085.33	680.56	7.11208629469649e-25	3.28917870008598	up
TRINITY_DN5368_c0_g1	1749	2577	2412	4454	4213	4286	136.49	186.61	177.16	339.76	306.88	304.66	0.000118701797679595	1.01335901550664	up
TRINITY_DN5370_c0_g2	1334	453	134	79	56	193	67.73	21.48	6.55	3.96	2.69	9.03	0.0035467829645308	-2.50043	down
TRINITY_DN5371_c0_g1	0	13	10	35	86	95	0	0.5	0.39	1.42	3.33	3.58	0.00313831938560663	3.26535734908596	up
TRINITY_DN5372_c0_g1	2375	1732	2857	6069	6969	6255	148.33	99.38	168.68	378	415.48	363.74	1.6816920260598e-07	1.53292918255161	up
TRINITY_DN5384_c0_g1	15	70	40	265	314	444	0.51	2.04	1.25	10.23	10.37	14.38	3.78674783378437e-08	3.08446177486418	up
TRINITY_DN5393_c0_g1	419	207	130	72	84	78	12.6	5.21	3.23	2.19	2.56	1.94	0.00369698083718085	-1.60302	down
TRINITY_DN5398_c1_g1	85	96	65	23	22	37	14.56	15.3	10.95	3.65	3.43	5.69	0.00192539259971791	-1.52585	down
TRINITY_DN5406_c0_g1	70	206	80	571	500	574	6.48	17.78	7.18	51.04	43.24	48.51	1.7327545535515e-06	2.29207518869647	up
TRINITY_DN5414_c0_g3	7	20	12	103	35	49	0.3	0.79	0.49	4.33	1.41	1.92	0.00534189631735129	2.36179277609459	up
TRINITY_DN5441_c0_g1	18150	123	627	57	122	29	1293.88	7.67	41.22	4.23	8.22	2.38	0.00188986573793649	-6.36592	down
TRINITY_DN5441_c1_g1	0	0	1	90	237	70	0	0	0.18	15.27	39.61	11.55	1.27054143761616e-08	8.62509391364002	up
TRINITY_DN5445_c0_g1	544	415	552	1049	885	1262	38.22	30.32	38.39	74.28	65.43	78.14	1.29234399732969e-05	1.13683252044722	up
TRINITY_DN544_c1_g1	2642	4154	3752	6762	6405	8608	39.47	56.32	53.05	99.4	89.06	119.13	3.76413312033721e-05	1.10225073760695	up
TRINITY_DN5451_c0_g1	177	187	260	551	606	430	11.51	11.15	15.42	35.58	36.07	25.13	0.000103709304929699	1.42138147758941	up
TRINITY_DN5455_c0_g1	1209	603	789	364	326	392	39.31	18.35	24.7	11.88	10.16	11.84	0.000838172702052785	-1.1959	down
TRINITY_DN5461_c0_g1	2	7	9	26	37	40	0.08	0.25	0.34	1	1.36	1.43	0.00456654543402529	2.56241548093056	up
TRINITY_DN5468_c0_g1	944	1158	675	161	106	113	50.44	51.68	29.55	7.45	4.84	5.43	4.86663193521292e-17	-2.7761	down
TRINITY_DN5469_c0_g1	726	1133	966	1942	1885	2365	10.73	15.54	13.28	28.66	26.09	32.24	2.76090874027427e-06	1.19325368824558	up
TRINITY_DN5469_c0_g2	137	269	173	496	450	445	2.44	4.47	2.95	8.88	7.67	7.35	0.000267588267281484	1.34499564890181	up
TRINITY_DN5469_c1_g1	506	360	352	648	1003	878	12.93	8.34	8.5	16.25	23.98	20.27	0.000199897293857784	1.12391797306225	up
TRINITY_DN5472_c0_g1	920	643	431	277	286	369	70.75	46.27	32.01	21.09	20.9	26.34	0.00507143946692351	-1.02512	down
TRINITY_DN5475_c0_g1	2048	1403	1301	585	647	830	50.48	32.31	31.4	14.57	15.24	18.96	1.675657773904e-05	-1.14145	down
TRINITY_DN5482_c0_g3	497	48	305	41	20	37	18.01	1.66	10.59	1.5	0.69	1.27	0.000351596356101513	-3.0535	down
TRINITY_DN5486_c0_g1	328	153	562	20	80	69	27.1	12.23	52.83	1.48	5.71	5.56	0.00027621869863599	-2.60516	down
TRINITY_DN5488_c0_g1	200	1640	437	67	26	93	8.49	58.17	16.37	2.79	1	3.22	9.35922343682649e-06	-3.55138	down
TRINITY_DN5488_c0_g2	0	7	1	113	81	1768	0	0.21	0.03	3.87	2.61	60.24	0.000182949462387663	7.90508022372745	up
TRINITY_DN548_c0_g1	2012	820	692	192	251	270	38.68	14.76	12.74	3.71	4.62	4.83	1.49321514528928e-06	-2.22955	down
TRINITY_DN5500_c0_g1	1059	1913	1301	2745	2613	2910	20.86	35.22	24.55	54.32	49.26	53.18	0.00071890441716167	1.02493886794481	up
TRINITY_DN5508_c0_g3	835	1013	876	362	307	512	15.76	18.65	15.41	6.63	5.46	8.76	5.64943006214078e-06	-1.15197	down
TRINITY_DN5509_c0_g1	163	133	139	299	362	389	7.48	5.72	6.11	13.73	15.96	16.72	7.30062713585469e-08	1.33518767413914	up
TRINITY_DN551_c0_g1	357	211	222	29	18	61	12.38	6.18	6.54	0.79	0.78	1.55	3.59183342203308e-08	-2.83493	down
TRINITY_DN5522_c0_g1	188	147	172	391	562	345	8.51	6.54	7.64	18.05	25.05	16.03	7.40202241618672e-05	1.43792898345997	up
TRINITY_DN552_c0_g1	2520	3319	3740	5293	6303	10155	27	32.91	37.94	56.46	63.86	99.42	0.000146347286335921	1.21732771065623	up
TRINITY_DN5542_c0_g1	42	100	71	484	743	645	2.37	4	2.64	15.21	23.04	19.35	1.54553208604481e-16	3.20233558764265	up
TRINITY_DN5542_c0_g2	776	1299	1104	2308	2146	2231	24.3	38.02	33.2	72.17	64.07	64.65	8.71801919526125e-05	1.14382605055961	up
TRINITY_DN5542_c0_g3	460	1205	1100	2992	3900	4696	14.92	36.57	34.14	96.69	120.61	140.79	4.33086333124725e-07	2.11409410424267	up
TRINITY_DN5551_c0_g1	150	234	134	7	23	46	2.04	2.67	1.63	0.09	0.28	0.51	4.44222878069065e-05	-2.74519	down
TRINITY_DN5565_c1_g2	1006	1507	1809	3581	4977	2585	42.72	56.57	70.82	140.18	187.84	96.15	0.000761713266487572	1.44675819122832	up
TRINITY_DN5567_c0_g1	2534	2601	3615	6273	7208	5746	74.34	71.17	102.23	185.34	203.57	157.25	6.30588550974524e-05	1.2040873540766	up
TRINITY_DN5593_c0_g1	164	138	113	44	47	77	14.95	11.73	9.99	3.88	4.01	6.41	0.00235154046389741	-1.24993	down
TRINITY_DN5598_c0_g2	14	35	44	106	202	127	0.33	0.78	1	2.52	4.58	2.79	0.000280562543609774	2.28637404026171	up
TRINITY_DN5619_c0_g4	1522	1963	1457	585	784	754	78.18	93.66	72	29.58	38.02	35.74	5.73047793894036e-07	-1.14944	down
TRINITY_DN5625_c0_g3	209	235	71	31	43	35	6.32	6.1	2.45	1.27	1.3	0.9	0.000289608560725682	-2.14568	down
TRINITY_DN5628_c0_g1	706	1258	1691	2208	2651	3778	18.56	23.53	29.92	39.1	45.36	62.37	0.0033444196827773	1.27269477198383	up
TRINITY_DN5630_c0_g3	731	606	590	2175	2069	1246	83.61	64.44	65.79	238.41	220.32	130.08	5.07658516779204e-06	1.60919903276325	up
TRINITY_DN5673_c0_g1	2668	1011	1246	11121	13116	10470	63.27	22.09	28.05	264	297.08	229.92	4.7000033504343e-13	2.90321667797262	up
TRINITY_DN5674_c2_g3	366	171	842	77	164	94	12.35	5.39	27.31	2.59	5.27	2.93	0.00613558322496509	-2.00016	down
TRINITY_DN5683_c0_g1	7637	6792	8959	2085	2501	4174	205.33	171.16	231.5	56.25	64.24	104.52	5.6752195890414e-06	-1.38419	down
TRINITY_DN5684_c0_g4	164	183	207	324	356	391	4.26	4.44	5.15	8.42	8.83	9.4	0.000138207407724863	1.01127693472308	up
TRINITY_DN5687_c0_g1	1591	2312	945	27	12	173	74.08	99.06	42.88	1.22	0.56	7.42	0.000265181076981265	-4.53162	down
TRINITY_DN5689_c0_g1	41588	25892	36554	13350	12947	15534	1694.67	985.76	1437.37	541.89	502.39	533.91	1.44195770055265e-06	-1.25328	down
TRINITY_DN5694_c2_g1	925	565	430	193	195	213	17.04	10.19	7.65	3.77	3.95	3.66	9.13058550168647e-06	-1.59578	down
TRINITY_DN5695_c1_g2	124	143	240	465	404	373	76.79	80.34	154.01	237.93	202.79	194.72	0.00177671273958317	1.35682601819663	up
TRINITY_DN5698_c0_g1	1164	1989	1759	4584	6150	11316	32.28	53.23	47.99	126.97	164.28	289.65	5.08354086826905e-09	2.19370426586521	up
TRINITY_DN5703_c0_g2	1387	1590	1705	3982	3241	3388	45.65	48.89	53.74	130.84	101.02	103.34	3.06818158974082e-07	1.25381299526381	up
TRINITY_DN5715_c0_g1	31	26	53	272	245	363	7.85	6.1	13.37	61.59	55.18	81.34	7.45793195963416e-14	3.04223923920356	up
TRINITY_DN5717_c0_g1	1022	285	233	87	79	129	126.98	32.82	29.16	10.43	8.96	14.49	0.000350940096573865	-2.31266	down
TRINITY_DN572_c0_g1	315	53	203	46	41	30	20.43	3.13	12.57	2.89	2.45	1.74	0.00444461324961592	-2.20331	down
TRINITY_DN5732_c0_g1	395	229	218	87	101	114	32.43	19.42	15.42	7.53	8.46	6.93	0.000222567998823244	-1.40965	down
TRINITY_DN5755_c0_g1	8774	5446	7435	2273	2322	2740	209.36	120.31	169.48	54	52.66	60.37	2.78690482314482e-09	-1.50065	down
TRINITY_DN5755_c0_g2	652	502	478	130	81	115	27.24	15.67	13.59	4.59	2.31	3.56	1.9458526560583e-13	-2.24823	down
TRINITY_DN5760_c0_g1	83	64	84	196	256	176	4.34	3.16	4.27	10.21	12.79	8.54	9.29848676634968e-05	1.51972588735627	up
TRINITY_DN5763_c0_g1	686	503	674	157	223	300	51.13	34.98	48.59	11.41	15.63	20.5	1.34231565001256e-05	-1.41111	down
TRINITY_DN579_c0_g1	249	277	522	634	1223	1193	38.36	39.13	77.66	95.8	170.19	167.86	0.000810698749170051	1.57501607402695	up
TRINITY_DN5816_c0_g1	453	366	356	1000	1038	1002	12.12	8.73	8.74	25.62	25.29	25.29	6.46411455300331e-12	1.44701073132598	up
TRINITY_DN5827_c0_g1	4114	2817	2814	1348	1325	1949	241.72	154.99	161.91	79.04	74.2	106.57	0.000110494100375986	-1.01827	down
TRINITY_DN5834_c0_g1	1037	780	664	347	401	341	42.79	30.91	35.22	14.42	16.94	15.68	0.000100719508954119	-1.10584	down
TRINITY_DN5845_c0_g1	46	77	59	270	410	180	2.71	4.2	3.5	16.15	23.12	9.9	2.1735424249208e-06	2.33590924832368	up
TRINITY_DN5860_c0_g1	1502	1228	1678	2709	3008	2725	77.27	59.28	83.75	137.99	146.72	129.4	9.47418539428872e-05	1.00472494932741	up
TRINITY_DN5862_c0_g1	603	155	363	40	47	55	29.36	7.02	16.86	1.98	2.2	2.57	1.60398058360421e-07	-2.92176	down
TRINITY_DN5871_c0_g1	45	104	97	218	226	362	3.75	8.27	7.89	18.07	18.02	28.14	0.000187698663635967	1.7529089012589	up
TRINITY_DN587_c0_g1	610	663	621	1250	1583	9337	28.49	28.99	27.8	57.59	70.39	402.69	0.000176728467719674	2.65697007760649	up
TRINITY_DN5881_c0_g1	305	1414	936	5150	6589	6513	26.87	141.37	103.5	583.21	720.76	728.58	5.13142172787149e-08	2.84490359629985	up
TRINITY_DN5901_c0_g1	130	91	175	238	407	305	8.01	5.23	10.41	14.4	23.68	17.28	0.00398352781523912	1.31917417857203	up
TRINITY_DN5909_c0_g2	235	657	464	1383	1261	1764	8.42	21.56	16.18	48.87	42.26	55.87	3.52969526329609e-05	1.75889171838559	up
TRINITY_DN590_c0_g1	12	85	66	181	243	214	0.42	1.81	1.17	4.01	4	4.19	0.00726371496104346	2.03065740284791	up
TRINITY_DN5912_c0_g1	1562	843	622	323	441	382	148.58	72.37	56.91	29.98	39.56	31.8	0.00211605259064484	-1.31726	down
TRINITY_DN5915_c0_g1	186	375	339	787	760	954	6.97	12.39	11.76	28.8	26.7	31.96	1.63600776490209e-05	1.53192170737987	up
TRINITY_DN5930_c0_g2	702	694	848	247	359	326	5.92	5.47	6.83	2.1	2.91	2.56	1.40091714892867e-05	-1.20814	down
TRINITY_DN5936_c1_g2	69	135	172	275	405	277	5.15	9.64	12.9	20.63	29.38	19.48	0.00642620350943605	1.41144283295862	up
TRINITY_DN5937_c0_g1	1397	2085	1595	361	412	420	27.37	40.8	32.1	7.55	8.67	8.72	5.36188161535548e-18	-2.02004	down
TRINITY_DN5937_c0_g2	254	421	614	68	118	163	7.04	14.03	17.15	1.78	3.22	4.2	0.000291644097458304	-1.86233	down
TRINITY_DN5939_c0_g2	1192	1518	555	376	289	620	134.06	159.11	60.77	40.42	30.18	63.42	0.00813495032625496	-1.28323	down
TRINITY_DN5940_c0_g1	43	33	26	120	111	91	2	1.68	1.19	5.56	5.21	3.95	0.000163565996132962	1.74839286421207	up
TRINITY_DN5946_c0_g1	12686	5977	4877	1210	1325	2623	558.82	256.46	213.31	53.7	56.03	108.97	2.130971027593e-06	-2.14296	down
TRINITY_DN5957_c0_g1	870	1245	1039	2485	2443	2776	46.05	60.38	52.38	128.55	121.69	134.27	3.13292316424026e-10	1.35558276188625	up
TRINITY_DN5964_c1_g1	16	18	28	60	60	120	1.11	0.87	1.3	3.92	3.27	6.09	0.00106389048548509	1.97930850264196	up
TRINITY_DN5964_c2_g1	416	320	248	94	72	92	13.57	9.75	7.77	3.06	2.24	2.78	2.00032466705689e-08	-1.85344	down
TRINITY_DN5978_c1_g1	344	486	511	1156	1082	1358	8.57	16.36	15.4	36.46	25.05	33.35	1.78667255610992e-08	1.48079803178787	up
TRINITY_DN598_c0_g3	33	57	140	343	346	265	12.06	19.16	49.8	105.21	103.19	81.16	0.00125162523501494	2.10464188869371	up
TRINITY_DN5993_c0_g1	65	68	58	223	284	299	6.58	8.15	3.86	18.76	18.41	20.67	6.37165998795351e-15	2.14227845052374	up
TRINITY_DN6015_c0_g1	322	406	483	941	1394	1167	20.81	24.83	30.34	64.38	91.16	73.35	1.88538463081231e-07	1.59275492587496	up
TRINITY_DN601_c1_g1	2056	2290	632	316	228	475	243.17	262.08	76.5	39.14	27.62	54.31	1.86352964837979e-05	-2.21685	down
TRINITY_DN6025_c0_g1	1041	1210	943	57	159	256	30.63	27.8	20.73	3.26	5.72	8.08	1.27095345856881e-08	-2.73265	down
TRINITY_DN6034_c0_g2	272	1025	1062	2234	2165	2496	13.26	46.29	49.2	107.06	99.52	111.9	0.00470087078303415	1.60004024280574	up
TRINITY_DN6035_c0_g1	0	6	0	23	45	34	0	0.38	0	1.56	3.09	2.39	0.00393972152372101	4.18079240256209	up
TRINITY_DN603_c0_g1	449	473	550	211	199	271	13.68	12.17	14.82	6.43	5.14	8.38	5.38720781636585e-05	-1.05772	down
TRINITY_DN6044_c0_g1	73	58	55	129	164	111	4.68	3.95	3.66	8.23	9.66	6.44	0.00532700079834714	1.20395185734086	up
TRINITY_DN6076_c0_g1	601	550	934	1535	1541	1221	23.49	20.04	34.95	59.62	57.28	44.1	0.00357556953135203	1.11185887329396	up
TRINITY_DN6079_c1_g1	275	290	257	83	111	186	29.3	29.27	27.15	8.62	11.2	18.39	0.00483599384620705	-1.07225	down
TRINITY_DN6086_c2_g1	382	83	357	40	60	81	18.85	3.83	16.96	1.95	2.81	3.69	0.00203861815420997	-2.15198	down
TRINITY_DN6089_c0_g3	906	2067	1733	4086	3585	4209	21.3	46.09	39.59	97.03	81.32	92.15	0.000215586738484072	1.40113052674245	up
TRINITY_DN608_c0_g1	1618	1724	1239	402	594	537	57.87	57.84	42.48	13.81	20.32	17.26	5.9684777014166e-10	-1.50682	down
TRINITY_DN608_c0_g3	59	38	34	548	219	162	2.87	1.75	1.61	26.95	10.29	7.42	2.48270515165818e-06	2.95000946196625	up
TRINITY_DN6093_c0_g1	634	1330	987	2430	2358	2416	16.03	31.49	23.8	61.2	56.68	56.35	7.85184199657904e-05	1.36013491579064	up
TRINITY_DN6095_c0_g1	3994	3439	3815	1463	1359	1629	106.77	70.5	72.83	29.51	25.73	31.35	2.0693166229463e-13	-1.27289	down
TRINITY_DN6096_c0_g1	53	132	83	267	320	262	3.32	7.82	5.13	16.57	19.45	15.39	0.00011800559885339	1.74265350226401	up
TRINITY_DN6108_c0_g2	57	107	126	483	512	373	2.08	3.65	4.42	17.54	17.77	12.58	7.95125367135603e-08	2.31162447117234	up
TRINITY_DN6112_c0_g1	326	428	612	791	939	921	6.59	8.08	11.85	16	17.96	17.18	0.0067897599310655	1.01034130481706	up
TRINITY_DN6112_c1_g2	505	230	463	891	1390	1017	27.69	11.92	24.73	48.89	73.06	52.12	0.000390979227432419	1.52683172823047	up
TRINITY_DN611_c1_g1	226	515	428	1482	1599	1298	10.07	23.35	17.12	54.73	56.54	43.6	2.85768616475838e-07	1.98151889448556	up
TRINITY_DN6147_c0_g2	857	3151	2247	6877	8497	6060	32.02	109.98	80.67	255.68	302.08	209.27	0.000318658924756292	1.85582546023257	up
TRINITY_DN6151_c0_g1	699	498	490	190	285	254	31.44	17.38	17.64	7.62	10.52	8.85	0.000200992193350361	-1.14076	down
TRINITY_DN6169_c0_g1	2112	1291	1312	4840	7104	3833	71.84	36.75	44.36	204.12	300.28	144.32	1.15816652440887e-06	1.83640136622266	up
TRINITY_DN616_c0_g2	297	304	301	624	566	627	9.88	7.91	8.03	17.42	15.03	16.15	2.26202986093345e-07	1.08058015903838	up
TRINITY_DN619_c3_g1	128	94	125	277	320	267	19.55	13.36	18.71	39.6	44.79	36.77	1.95345266636607e-05	1.38849198746828	up
TRINITY_DN6204_c0_g2	519	375	804	7792	11454	18624	14.07	7.71	14.81	150.41	213.13	331.86	3.0927014239177e-30	4.49557654549008	up
TRINITY_DN6234_c3_g1	1825	2093	1744	663	399	1008	60.06	60.44	53.52	20.91	11.99	29.46	8.52086549010065e-05	-1.40632	down
TRINITY_DN6242_c0_g2	8	14	4	35	58	37	0.4	0.65	0.19	1.71	2.72	1.69	0.00302756704589927	2.41502857073844	up
TRINITY_DN6245_c0_g1	1430	1012	928	34	98	161	46.87	21.62	22.09	0.97	2.55	4.15	8.99375318157825e-13	-3.49662	down
TRINITY_DN6245_c0_g3	3659	1428	1956	536	638	713	170.36	48.25	65.2	18.93	22.18	22.33	4.37460540188637e-06	-1.83358	down
TRINITY_DN6251_c0_g1	921	504	678	184	250	426	24.91	13.58	18.31	5.42	6.81	10.99	0.00314377259984391	-1.25454	down
TRINITY_DN6276_c0_g1	1026	949	1061	2190	2042	2390	24.01	20.75	24.79	51.44	45.58	51.61	2.70331839047283e-11	1.18974637892352	up
TRINITY_DN6289_c0_g1	753	948	642	174	191	227	19.06	21.08	14.79	4.05	4.37	5.07	1.19476616349813e-16	-1.91653	down
TRINITY_DN628_c1_g1	1675	1659	2488	386	376	536	56.08	52.14	80.14	12.85	12.01	16.54	2.21499326858881e-13	-2.12181	down
TRINITY_DN6295_c0_g1	920	645	690	303	226	460	14.44	9.54	9.97	5.06	3.25	7.21	0.00100669659409604	-1.14018	down
TRINITY_DN6297_c0_g1	1217	616	711	339	332	434	34.6	16.37	19.43	9.76	9	11.38	0.00172670859104473	-1.13794	down
TRINITY_DN6301_c0_g5	5	13	10	47	53	32	0.15	0.36	0.28	1.39	1.49	0.88	0.00290134164786307	2.32483714773695	up
TRINITY_DN6322_c0_g1	209	152	243	346	446	419	5.48	3.92	6	9.42	12.2	11.04	0.00208528027801869	1.06231593182156	up
TRINITY_DN6336_c0_g1	242	356	255	752	715	1077	6.22	8.46	6.22	19.27	17.44	25.43	7.41817179514888e-10	1.63387559382373	up
TRINITY_DN6339_c1_g1	1492	1520	1617	550	506	708	21.39	20.37	22.19	7.95	6.96	9.43	7.2688826742222e-12	-1.33558	down
TRINITY_DN6352_c0_g1	25	90	64	609	1164	164	4.36	14.59	10.98	98.33	184.78	25.67	6.00268850673206e-06	3.5517877311049	up
TRINITY_DN6391_c0_g1	438	180	161	10	12	60	21.05	7.01	5.86	0.54	0.5	2.24	3.96421192667954e-05	-3.24339	down
TRINITY_DN6391_c0_g2	198	106	116	30	37	42	8.06	4.03	4.54	1.21	1.43	1.58	5.2515794288767e-05	-1.88014	down
TRINITY_DN6391_c1_g1	9	26	13	135	93	65	0.62	1.02	0.59	6.66	4.73	2.53	7.07808320385591e-05	2.71615609397242	up
TRINITY_DN6404_c0_g1	16	10	12	66	104	258	1.15	0.67	0.84	4.72	7.06	17.07	1.03537565043376e-07	3.50598879441868	up
TRINITY_DN6405_c0_g2	277	128	100	26	32	56	9.21	3.98	3.19	0.86	1.01	1.72	0.00042870235999281	-2.09253	down
TRINITY_DN6405_c0_g3	563	194	71	45	26	71	22.49	7.24	2.73	1.79	0.99	2.62	0.00290541282491424	-2.47399	down
TRINITY_DN6407_c1_g1	12093	17898	13470	6901	5464	6042	434.63	601.79	467.79	247.03	187.27	200.71	9.96701376559407e-06	-1.16069	down
TRINITY_DN641_c2_g1	545	301	264	67	135	171	31.64	15.96	14.05	3.71	7.5	8.86	0.00227458800400991	-1.52184	down
TRINITY_DN6421_c0_g1	257	801	235	52	18	132	4.47	13.03	3.92	0.91	0.3	2.13	0.00101952890892088	-2.65027	down
TRINITY_DN6423_c0_g1	5007	5558	6525	11596	10572	11092	210.27	208.26	256.48	451.78	392.14	406.14	1.33586667395435e-05	1.02760178183808	up
TRINITY_DN6430_c0_g3	187	86	197	464	535	378	6.77	2.91	6.85	16.73	18.44	12.65	0.000565478983495169	1.62320334602353	up
TRINITY_DN6434_c0_g1	31	63	57	161	119	113	0.92	1.75	1.63	4.79	3.38	3.12	0.00576255453971633	1.46017611388061	up
TRINITY_DN643_c0_g1	2576	3409	4544	6659	7712	6154	79.16	90.99	140.57	215.06	253.09	177.84	0.00358926019906884	1.02897935929445	up
TRINITY_DN6451_c0_g3	174	83	25	16	16	14	4.93	2.24	0.7	0.49	0.43	0.38	0.00388617056788306	-2.51105	down
TRINITY_DN6454_c0_g1	551	359	622	220	215	230	11.93	7.17	12.93	4.77	4.43	4.63	0.00132605460407347	-1.14403	down
TRINITY_DN6458_c0_g1	388	333	265	381	664	1722	12.75	8.05	6.76	9.35	14.18	36.79	0.00880174871351337	1.50070502903773	up
TRINITY_DN6470_c0_g1	68	46	66	22	13	12	6.28	3.7	5.55	1.8	0.92	0.74	0.00496785136718604	-1.85496	down
TRINITY_DN6472_c0_g1	2157	1194	685	315	211	430	154.63	79.06	47.32	21.97	14.28	28.41	3.1722316817751e-05	-2.00846	down
TRINITY_DN6480_c0_g1	46	81	98	310	265	321	3.06	5.02	6.29	20.18	16.6	19.6	4.24094991379093e-07	2.05124891966589	up
TRINITY_DN6489_c0_g3	119	573	378	1570	2001	1198	7.56	33.98	23.18	97.86	119.94	69.96	0.000174501261834862	2.24247180059098	up
TRINITY_DN6491_c0_g1	145	84	119	279	349	385	7.87	4.55	6.24	16.09	18.83	19.77	1.66630262403894e-06	1.60022397841114	up
TRINITY_DN649_c1_g1	897	1679	813	534	467	343	28.97	51.87	25.85	17.69	14.93	10.22	0.00502167332647611	-1.23189	down
TRINITY_DN64_c1_g1	1344	2467	2752	4097	5156	5564	29.08	44.89	47.24	75.28	90.56	93.91	0.000918278553802499	1.22539989242056	up
TRINITY_DN6502_c0_g1	1287	2748	1359	2061	4273	12607	72.39	144.32	73.7	114.19	227.3	652.79	0.00665918986078111	1.81663447634532	up
TRINITY_DN6504_c0_g1	12132	17601	14991	6019	3611	4772	724.41	981.59	865.32	353.38	203.82	262.02	5.11286267680984e-07	-1.55731	down
TRINITY_DN6531_c0_g1	1674	574	621	119	134	292	223.55	71.83	82.13	15.14	16.74	35.51	1.96937836732242e-05	-2.35577	down
TRINITY_DN6538_c0_g1	245	154	278	743	664	706	38.92	22.69	43.88	114.05	96.88	106.47	4.99918082714237e-07	1.70554180115425	up
TRINITY_DN6541_c0_g3	53	27	44	7	6	14	8.77	4.16	7.16	1.08	0.91	2.08	0.0069087139967306	-2.16008	down
TRINITY_DN6545_c0_g2	23	28	17	51	74	95	8.4	9.41	6.27	16.05	23.28	30.15	0.00103600691081474	1.75110046606801	up
TRINITY_DN6546_c0_g1	3615	3195	5362	1671	1272	2147	82.63	68.37	117.52	38.31	27.6	45.5	0.000535960775380341	-1.21646	down
TRINITY_DN654_c0_g1	693	650	1037	2130	2765	2084	51.73	46.76	74.87	155.07	194.03	143.32	1.33402471912874e-06	1.61648058450591	up
TRINITY_DN6553_c2_g1	386	483	492	1476	1155	1159	31.01	36.2	38.89	116.47	88.05	91.86	2.31459419324771e-08	1.55477962167187	up
TRINITY_DN6571_c0_g1	555	330	306	132	172	145	29.62	16.66	17.51	7.7	9.89	8.25	0.000422460223633774	-1.32763	down
TRINITY_DN6578_c1_g2	3862	4210	7985	10086	14545	13405	100.61	102.51	199.53	263.11	361.94	323.59	0.0019628987132218	1.28828229215324	up
TRINITY_DN6598_c0_g1	189	253	286	698	1095	778	10.81	13.41	15.95	39.54	59.57	41.03	2.30126161953823e-08	1.88793137796036	up
TRINITY_DN6600_c0_g1	230	158	170	393	264	481	28.58	15.14	13.46	45.97	30.79	53.06	0.00270682805872081	1.08710270553728	up
TRINITY_DN6603_c0_g1	33	87	68	146	213	154	1.19	2.86	2.3	5.14	7.17	5.07	0.00531517112207282	1.52131850837683	up
TRINITY_DN6605_c0_g1	13	117	68	276	350	205	0.36	3.05	1.82	7.7	9.31	5.29	0.00781080289143644	2.15819602855026	up
TRINITY_DN660_c1_g1	1645	1858	2187	6692	5942	3521	92.7	98.85	121.71	399.7	334.43	187.93	3.11713486361461e-05	1.59777249309142	up
TRINITY_DN6616_c0_g1	775	102	140	28	41	46	27.84	3.51	4.61	0.96	1.48	1.46	0.000236906491366331	-3.06777	down
TRINITY_DN6619_c0_g1	10	3	7	39	72	30	0.49	0.14	0.33	1.9	3.37	1.37	0.00100717307967905	2.90619847514123	up
TRINITY_DN6642_c0_g1	464	821	704	1383	1344	1669	22.78	38.21	33.29	68.49	65.4	77.18	7.25983868312536e-05	1.20440827925203	up
TRINITY_DN664_c0_g2	43	23	41	120	212	166	4.09	2.04	3.78	11	18.81	14.4	1.7327545535515e-06	2.28013679577581	up
TRINITY_DN6657_c1_g1	38	188	246	1000	1405	686	1.7	7.72	10.37	44.05	59.18	27.79	6.46501143847099e-05	2.78210163021489	up
TRINITY_DN6657_c1_g2	1753	1921	1640	858	791	870	87.65	89.7	78.98	42.4	37.48	40.1	8.4708456447823e-09	-1.00403	down
TRINITY_DN6666_c0_g1	429	390	182	35	13	23	65.31	55.26	27.16	4.99	1.81	3.16	1.42925827583626e-12	-3.72026	down
TRINITY_DN666_c0_g2	31	108	187	789	1081	745	1.51	4.92	8.79	38.08	50.02	33.53	1.46241478413425e-06	3.05553203097617	up
TRINITY_DN6673_c0_g1	796	416	273	57	73	143	31.27	15.07	10.51	2.21	2.68	5.27	5.2103756660482e-06	-2.3955	down
TRINITY_DN6685_c0_g1	149	82	52	9	15	13	11.94	6.13	4.03	0.7	1.13	0.95	1.37918265939065e-05	-2.85447	down
TRINITY_DN6687_c0_g1	373	447	426	1024	1030	1175	5.84	6.17	5.94	15.05	14.15	16.27	2.81889699358036e-14	1.43844595229444	up
TRINITY_DN6703_c0_g1	323	603	430	1181	1353	1406	14.3	24.7	18.13	51.6	56.43	57.23	8.6131720831836e-08	1.60712982850332	up
TRINITY_DN670_c0_g1	275	328	228	77	99	88	12.46	17.06	11.37	4.61	4.98	4.48	1.76664155226635e-07	-1.57859	down
TRINITY_DN6711_c0_g1	160	267	152	435	337	342	5.77	8.91	5.29	15.58	11.63	11.46	0.0093300012452066	1.03290368062761	up
TRINITY_DN6713_c1_g1	1010	510	282	71	79	211	57.35	28.38	15.89	3.69	4.01	10.51	0.000211693995098283	-2.28135	down
TRINITY_DN6717_c0_g1	622	1080	714	1715	1933	3017	18.72	36	24.42	54.62	61.6	111.68	2.14703942914506e-06	1.51401424385226	up
TRINITY_DN6717_c1_g1	36	36	56	1	9	5	1.07	1	1.6	0.03	0.26	0.14	0.00149858953682596	-3.04543	down
TRINITY_DN6737_c0_g1	53	57	69	105	116	162	4.39	1.05	1.14	2.99	2.75	6.84	0.00423112576415081	1.14545872392377	up
TRINITY_DN673_c0_g1	123	205	217	28	22	50	3.08	4.8	5.21	0.7	0.53	1.16	1.0500168654645e-06	-2.41128	down
TRINITY_DN673_c0_g2	832	1289	995	413	166	438	32.26	46.7	37.09	15.92	6.12	15.69	0.000586577285372034	-1.55539	down
TRINITY_DN6747_c0_g1	842	709	520	263	273	291	25.81	16.08	11.08	5.76	5.56	5.47	1.76129991179899e-06	-1.24733	down
TRINITY_DN6752_c0_g1	773	231	217	45	31	88	34.95	9.75	9.44	2.02	1.33	3.67	1.4535893261511e-05	-2.84671	down
TRINITY_DN6761_c0_g1	2	14	3	66	51	45	0.05	0.34	0.08	1.74	1.28	1.1	0.000690815363304956	3.19507891211466	up
TRINITY_DN6780_c0_g1	841	288	374	191	160	144	32	5.89	8.86	4.13	3.36	6.37	0.00465429094532716	-1.5108	down
TRINITY_DN6791_c0_g1	12252	155	536	23	47	9	539.45	6.31	22.8	1.01	1.98	0.37	0.000142445213142885	-7.21223	down
TRINITY_DN6810_c0_g1	6	8	16	301	241	137	1.24	2.53	3.06	58.14	45.45	25.38	5.08279473090496e-14	4.5880884807835	up
TRINITY_DN6817_c0_g1	4041	4144	4516	7087	8809	8993	151.25	145.11	163.05	264.61	314.54	311.95	4.43148747708573e-08	1.03170501032357	up
TRINITY_DN6817_c0_g2	211	367	396	558	822	832	8.19	13.31	14.77	21.53	30.34	29.84	0.00132781532879035	1.23441116459172	up
TRINITY_DN6820_c0_g1	1210	774	486	53	72	153	45.43	27.77	18	2.1	2.66	5.39	5.86537267280095e-11	-3.1102	down
TRINITY_DN6822_c0_g1	332	155	347	65	99	63	16.71	6.97	16.97	2.95	4.41	2.69	0.000461649256665287	-1.8095	down
TRINITY_DN6830_c0_g1	98	307	55	6	2	3	7.67	22.41	4.16	0.46	0.15	0.21	7.54959069492665e-09	-5.27631	down
TRINITY_DN6846_c0_g1	8999	2403	6867	1069	2081	1526	173.25	43.1	125.44	20.69	37.93	27.25	0.000550857163089938	-1.90537	down
TRINITY_DN6848_c0_g1	99	286	71	27	24	28	2.63	7.41	1.78	0.71	0.63	0.72	0.000399033391232399	-2.43808	down
TRINITY_DN6869_c0_g1	10	20	8	263	338	8723	0.23	3.3	1.27	45.55	54.74	1047.64	1.13869900460195e-06	7.88703817814323	up
TRINITY_DN6880_c0_g1	547	26	141	10	22	4	16.39	0.73	4.07	0.3	0.62	0.11	0.000185650832957359	-4.18977	down
TRINITY_DN6900_c0_g1	2989	1282	1278	610	821	782	191.01	86.77	97.42	48.18	60.29	56.5	0.00465123144295404	-1.24959	down
TRINITY_DN6905_c1_g1	876	1111	953	355	297	450	22.18	26.2	22.54	9.06	7.26	10.45	7.36362957706703e-09	-1.35673	down
TRINITY_DN6911_c0_g1	2037	4776	3170	10015	9377	7794	122.73	214.87	146.81	592.11	430.82	362.36	9.70091130952939e-05	1.53119127279498	up
TRINITY_DN6928_c0_g1	147	89	89	29	25	33	4	2.26	2.32	0.79	0.65	0.83	0.000111189801287966	-1.83161	down
TRINITY_DN6937_c0_g1	86	233	182	1002	534	481	1.36	3.42	2.76	15.85	8.04	7.04	0.000121756335005867	2.10589979351492	up
TRINITY_DN6937_c1_g1	66	256	203	1305	758	672	1.08	3.9	3.17	21.41	11.83	10.17	2.95062735923023e-05	2.47274559244121	up
TRINITY_DN6941_c1_g1	293	743	987	2753	4210	6698	7.2	16.93	23.65	68.38	99.35	153.76	6.34880665106208e-08	2.7711275286824	up
TRINITY_DN6941_c2_g2	9	53	29	265	181	128	0.49	2.63	1.54	14.52	9.35	6.07	0.000164825396134715	2.76016369212221	up
TRINITY_DN6964_c0_g1	308	384	255	75	76	157	10.5	12.15	8.39	2.55	2.48	5.01	6.60203813368877e-05	-1.57625	down
TRINITY_DN6969_c0_g1	2794	6345	5375	19362	21066	21483	86.85	184.43	160.87	605.81	629.59	623.52	6.30090107555422e-10	2.15721284958949	up
TRINITY_DN6969_c0_g2	86	68	90	395	243	194	24.88	18.16	26.06	100.73	61.82	49.29	7.85469453165457e-05	1.86380415190814	up
TRINITY_DN6976_c0_g2	72	167	205	1388	2527	1680	2.29	5.13	6.57	45.99	84.65	51.05	5.26638725604186e-16	3.71454	up
TRINITY_DN6984_c0_g1	1138	1200	1041	432	433	566	20.27	20.45	18.68	7.97	7.57	9.66	8.20558319228536e-12	-1.17753	down
TRINITY_DN6989_c0_g1	3419	3848	3851	6135	6860	9612	106.18	111.74	115.12	190.84	203.61	276.62	3.26949739235604e-07	1.07319384511233	up
TRINITY_DN6992_c0_g2	204	169	198	54	72	92	8.58	6.64	8.01	2.25	2.88	3.57	0.000117079169948047	-1.33789	down
TRINITY_DN6_c0_g2	243	141	139	66	68	75	10.5	5.6	5.69	2.79	2.92	2.64	0.00297991465324805	-1.25016	down
TRINITY_DN702_c0_g1	750	1214	724	254	203	334	18	26.75	17.04	6.47	4.73	7.21	1.04613183386464e-07	-1.70147	down
TRINITY_DN702_c0_g5	25	33	32	0	0	0	2.5	3.07	3.1	0	0	0	8.70627036010807e-06	-7.2837	down
TRINITY_DN7045_c0_g1	93	172	118	276	423	268	3.19	6.57	3.67	9.35	13.82	8.27	0.00107526401842575	1.41940882917235	up
TRINITY_DN7046_c0_g1	59	120	101	445	1161	7320	12.85	35.36	39.9	68.39	100.31	665.66	5.7866428514381e-05	4.95003632770893	up
TRINITY_DN7065_c2_g1	50487	43440	76081	101828	133767	135096	1751.41	1408.07	2535.31	3520.59	4419.92	4334.51	0.000451599658065233	1.17287808950175	up
TRINITY_DN707_c0_g1	367	570	499	929	943	925	10.84	15.82	14.17	27.55	26.71	25.71	0.000280562543609774	1.0329838367051	up
TRINITY_DN7080_c0_g1	65	120	71	175	218	186	9.59	19.2	14.93	27.04	25.26	21.26	0.00277540126372339	1.25649569231984	up
TRINITY_DN7085_c0_g1	232	1131	855	3702	3171	1869	5.2	21.12	20.84	85.83	72.39	43.26	0.00122414937383527	2.07346695178952	up
TRINITY_DN7089_c0_g1	1627	808	536	300	278	414	72.04	34.7	24.56	14	11.4	16.99	0.00142463994841152	-1.51007	down
TRINITY_DN7093_c0_g1	7429	3545	3681	1955	1868	2758	286.16	125.69	133.08	71.25	65.54	94.62	0.00509497341180928	-1.09218	down
TRINITY_DN7098_c0_g1	8280	253	414	21	80	14	345.47	9.58	16.33	0.79	3.17	0.6	0.000702221265321771	-6.14563	down
TRINITY_DN7110_c0_g1	77	34	81	131	133	432	2.81	1.16	2.84	4.76	4.62	14.59	0.00688702080101724	1.85550542885663	up
TRINITY_DN7123_c0_g2	49	174	132	528	461	367	3.61	13.27	9.41	38	31.97	24.82	0.000261375810391088	2.01709442375559	up
TRINITY_DN712_c4_g3	318	569	270	122	69	98	23.42	39.1	19.23	8.77	4.78	6.62	1.91796114463638e-05	-1.91327	down
TRINITY_DN719_c0_g2	52	71	68	204	166	130	1.12	1.43	1.41	4.42	3.43	2.6	0.000878785081085813	1.47527870182386	up
TRINITY_DN7200_c0_g1	621	362	303	83	129	235	15.48	7.59	6.76	1.86	2.76	4.96	0.00326873606685146	-1.48516	down
TRINITY_DN7217_c0_g1	140	38	47	8	3	6	5.07	1.3	1.66	0.29	0.11	0.2	4.42043629730552e-05	-3.64106	down
TRINITY_DN7225_c1_g3	3612	334	1010	88	126	119	124.45	10.96	33.16	2.99	4.3	3.74	3.27240069725396e-07	-3.81821	down
TRINITY_DN7231_c0_g1	2717	1358	1321	376	218	587	112.18	50.57	50.48	14.77	8.3	21.29	2.39889806640822e-06	-2.14167	down
TRINITY_DN7246_c0_g1	2915	2693	4763	8524	11946	10192	159.63	137.13	253.68	461.74	615.86	514.12	3.2231870195945e-06	1.61719052482764	up
TRINITY_DN7267_c0_g2	84	52	60	5	0	16	2.83	1.64	1.94	0.17	0	0.5	0.0034892446561951	-3.2192	down
TRINITY_DN7305_c0_g1	1209	1342	1639	2731	2765	2754	286.18	294.57	385.5	581.73	584.65	578.28	2.737475291488e-05	1.04225608211011	up
TRINITY_DN7316_c0_g1	76	22	43	5	4	14	2.96	0.81	1.58	0.2	0.15	0.5	0.00708318214528677	-2.58819	down
TRINITY_DN7323_c1_g1	7	19	4	54	57	33	0.29	0.7	0.16	2.1	2.12	1.23	0.00793825523345973	2.37597171279964	up
TRINITY_DN7345_c0_g1	3687	2544	2120	639	538	1060	208	116.09	109.56	29.43	26.13	48	1.58301821472631e-08	-1.84838	down
TRINITY_DN7346_c0_g3	157	284	165	63	82	111	35.81	60.09	37.35	12.98	16.75	22.49	0.00787620082484718	-1.18554	down
TRINITY_DN7349_c0_g2	812	912	840	3074	4523	5387	24.52	25.39	24.36	92.45	129.68	151.21	1.60044626819208e-26	2.39193339517921	up
TRINITY_DN7377_c0_g1	39	37	51	79	83	195	4.88	4.31	6.22	9.38	9.6	22.12	0.00826488634137961	1.5105274966208	up
TRINITY_DN7390_c0_g2	27	26	58	172	145	144	2.04	1.84	4.25	12.69	10.31	9.99	7.72938597490832e-05	2.11277341320626	up
TRINITY_DN7404_c0_g1	145	175	253	768	543	581	6.44	7.31	10.83	33.91	22.97	23.9	2.68638854622653e-06	1.79191301858778	up
TRINITY_DN743_c0_g1	1377	666	1333	1883	3001	2519	42.43	21.32	47.81	80.22	123.29	97.88	0.00441388813560023	1.19058100008234	up
TRINITY_DN7447_c0_g1	8281	7449	4437	2013	1756	4627	718.6	602.48	373.25	168.43	141.89	366.99	0.00642620350943605	-1.22581	down
TRINITY_DN7448_c0_g1	87	98	115	26	46	41	3.64	3.88	5.55	0.97	2.2	1.46	0.00542601938769553	-1.3527	down
TRINITY_DN7453_c0_g1	944	1306	1437	2737	3208	2879	52.31	68.37	77.53	151.13	169.79	148.42	1.85933784259283e-06	1.32443034934334	up
TRINITY_DN7456_c0_g3	820	1075	621	350	347	465	18.63	20.62	11.39	7.02	6.51	8.62	0.000266568993430749	-1.04586	down
TRINITY_DN7464_c0_g2	1654	627	1004	260	382	633	59.2	20.88	34.36	9.27	13.02	20.86	0.00949765800103023	-1.32964	down
TRINITY_DN7467_c0_g1	1264	1087	685	383	388	436	31.25	24.1	14.92	8.29	8.05	9.23	1.68294666119766e-05	-1.252	down
TRINITY_DN7476_c0_g1	9	17	9	79	57	80	0.41	0.65	0.37	3.3	2.26	3.27	3.29698126963355e-06	2.69929524766732	up
TRINITY_DN7491_c0_g1	108	335	288	568	667	748	2.29	6.65	5.86	12.11	13.55	14.73	0.00291162689868693	1.49446613960976	up
TRINITY_DN7508_c0_g1	69	88	110	214	371	176	3.48	4.15	5.35	10.67	17.74	8.19	0.00182641189481474	1.59024890513542	up
TRINITY_DN7519_c1_g1	1595	2524	2636	3655	5250	7783	103.27	153.41	167.42	235.93	324.46	469.73	0.000249415863683274	1.33785249851514	up
TRINITY_DN7520_c0_g2	534	696	655	1598	1758	1835	21.88	26.44	25.75	64.77	68.21	69.28	9.63547468897446e-14	1.52684412966787	up
TRINITY_DN752_c1_g1	133	67	78	158	356	262	9.06	4.25	5.21	10.58	24.02	16.49	0.00238058936462599	1.55014053312374	up
TRINITY_DN753_c0_g3	2150	2139	723	468	609	582	91.18	84.72	29.46	19.66	24.53	22.78	0.00116149815040353	-1.50564	down
TRINITY_DN756_c1_g1	3881	5109	3499	1089	740	1230	278.05	350.15	245.6	76.84	49.39	80.68	9.99758472070339e-14	-1.96231	down
TRINITY_DN7579_c0_g1	81	119	83	189	206	305	4.29	5.57	4.23	9.81	10.01	14.76	8.63064418574875e-05	1.36119496835885	up
TRINITY_DN7585_c0_g1	348	326	299	1163	994	787	65.07	54.11	55.47	201.35	167.77	130.53	8.42362330530468e-09	1.68806516520329	up
TRINITY_DN7591_c0_g1	14	13	14	460	478	747	0.47	0.41	2.71	15.59	15.59	23.76	1.32341857467136e-52	5.40989780950196	up
TRINITY_DN759_c0_g3	88	30	475	6	5	6	4.92	1.57	25.61	0.33	0.26	0.31	1.6207781563169e-06	-5.11365	down
TRINITY_DN759_c0_g4	431	1047	954	2478	3522	4410	15.05	34.15	32	86.21	117.11	142.39	1.6788541483567e-07	2.14047996167046	up
TRINITY_DN7600_c0_g1	4614	4064	2638	1446	1480	2497	177.93	146.63	97.88	56.85	54.4	90.2	0.00188838198967692	-1.00504	down
TRINITY_DN7610_c0_g1	2027	1031	898	398	517	594	107.19	50.59	45.74	20.83	25.68	28.89	0.000952275973895281	-1.3215	down
TRINITY_DN7611_c0_g1	97	52	57	23	16	24	3.88	1.69	1.92	0.94	0.56	0.78	0.00678856950630572	-1.63886	down
TRINITY_DN761_c0_g1	516	986	425	282	210	208	21.45	35.19	15.58	12.44	8.04	7.23	0.0023899625316449	-1.36392	down
TRINITY_DN761_c1_g1	291	152	115	55	53	69	57.37	10.58	9.71	15.93	8.71	9.56	0.00181419075485761	-1.58163	down
TRINITY_DN7629_c0_g1	93	33	28	5	1	6	29	9.5	8.76	1.36	0.27	1.64	0.000398530402600025	-3.61315	down
TRINITY_DN762_c0_g1	17204	11131	9692	4090	4043	5736	609.04	369.1	330.76	144.19	136.89	187.75	8.75001616615762e-07	-1.39149	down
TRINITY_DN763_c0_g1	65	89	72	472	704	924	3.24	3.75	2.81	20.33	28.05	40.69	1.57187625922021e-26	3.26381743806333	up
TRINITY_DN7646_c0_g1	124	191	124	19	30	50	4.09	5.82	3.87	0.63	0.94	1.51	2.0892990089747e-05	-2.10451	down
TRINITY_DN7678_c0_g3	931	688	590	300	335	373	31.41	21.69	19.12	10.09	10.77	11.64	5.94586934391736e-05	-1.0612	down
TRINITY_DN7711_c0_g1	802	1128	1455	2795	4342	2256	14.99	26.54	37.85	78.58	115.68	55.56	0.00030967993766134	1.54846949380785	up
TRINITY_DN7715_c0_g1	14	38	31	113	140	214	0.9	2.05	1.78	9.44	9.54	12.88	1.66374976573055e-06	2.53315905730966	up
TRINITY_DN7718_c1_g1	171	826	571	1814	2147	2671	10.92	48.54	35.42	114.3	129.27	156.48	0.00015466013678959	2.13339208894937	up
TRINITY_DN775_c0_g1	4834	7594	4943	2072	2224	2179	377.02	555.33	373.53	157.6	162.56	155.42	1.43958377652317e-07	-1.3465	down
TRINITY_DN775_c0_g2	2171	3414	1806	1009	887	1051	185.76	274.79	150.67	84.58	71.8	83.01	4.44708677412076e-05	-1.2468	down
TRINITY_DN7769_c0_g1	11	27	37	138	121	89	5.16	11.91	17.41	51.85	46.12	34.21	0.000412505902449333	2.28811076785558	up
TRINITY_DN7775_c0_g1	23256	13108	27670	5145	9032	10815	826.85	438.98	954.89	184.81	309.64	360.45	0.00209110412068255	-1.32486	down
TRINITY_DN7794_c0_g3	3750	6223	17743	38591	44010	32664	95.48	144.64	414	936.36	1017.5	733.47	0.000818835412299652	2.10017679956054	up
TRINITY_DN7795_c0_g1	522	629	682	1130	1202	1201	24.61	29.54	25.86	45.67	44.67	46.33	2.05141292608788e-05	1.01224745950328	up
TRINITY_DN7822_c0_g2	744	799	1088	2086	2224	2119	44.89	45.92	64.28	126.38	129.66	120.29	9.90514072667659e-07	1.35151984292567	up
TRINITY_DN7854_c0_g2	2	10	7	65	40	51	0.09	0.42	0.31	2.92	1.72	2.14	0.000127612646107415	3.11373660830398	up
TRINITY_DN7893_c0_g1	1148	1147	670	288	218	311	45.23	37.78	21.21	10.59	6.42	8.62	3.17602633002876e-09	-1.78231	down
TRINITY_DN7930_c0_g1	189	422	333	607	646	632	5.2	10.86	8.79	16.72	16.98	16.12	0.00909452674286726	1.06716956506173	up
TRINITY_DN7959_c0_g1	363	39	115	15	17	31	23.54	2.44	6.85	1	1.06	1.82	0.000882510131407358	-2.98631	down
TRINITY_DN7961_c0_g1	102	125	148	226	266	257	6.01	6.88	8.86	13.05	14.77	13.91	0.0016403470332168	1.06003043289735	up
TRINITY_DN7961_c0_g2	2752	1481	1353	484	740	921	104.07	46.16	43.87	15.85	23.08	28.02	0.000849805274497541	-1.32275	down
TRINITY_DN7968_c0_g1	248	612	466	1333	1322	1290	18.09	42.04	33.76	96.66	91.78	87.63	3.53789302015005e-05	1.64517095818978	up
TRINITY_DN797_c0_g1	518	1187	407	1397	1867	2112	23.59	49.68	18.19	69.59	79.7	94.56	0.00241929379809819	1.42288844314439	up
TRINITY_DN799_c0_g1	2364	1158	1471	439	605	643	127.47	58.56	80.65	24.68	32.67	33	2.06828541036971e-05	-1.50274	down
TRINITY_DN79_c0_g2	7114	7507	5438	1754	1750	2037	482.85	463.83	355.37	121.69	113.56	126.24	1.0481275275677e-25	-1.78373	down
TRINITY_DN79_c0_g3	1649	1135	941	461	440	599	94.27	56.25	50.67	25.42	22.79	32.16	1.55349100552925e-05	-1.24468	down
TRINITY_DN800_c0_g1	215	339	285	512	596	585	6.15	9.06	7.82	15.18	16.27	15.5	0.000224303209816239	1.08052254808161	up
TRINITY_DN801_c1_g1	74	69	94	172	131	191	11.41	9.9	14.21	24.8	18.5	26.54	0.00415005184322738	1.11614752216543	up
TRINITY_DN8020_c0_g1	3985	2421	2906	4129	6154	9065	86.33	48.82	72.96	88.73	126.1	180.91	0.00246988823559303	1.09598221871595	up
TRINITY_DN8024_c0_g1	3169	4890	6501	10372	10559	9405	104.26	149.76	204.64	340.9	331.54	286.43	0.00322673007063466	1.12232977694909	up
TRINITY_DN8042_c0_g1	293	72	76	1	1	12	11.65	2.65	2.91	0.04	0.04	0.43	2.43467282965957e-06	-4.97189	down
TRINITY_DN8049_c1_g1	441	376	366	764	701	1073	11.49	9.16	9.15	19.94	17.45	25.92	5.28081678683587e-07	1.15736065265992	up
TRINITY_DN804_c0_g3	1057	415	463	248	246	279	53.78	19.72	22.69	12.47	11.86	13.08	0.0085977942816787	-1.24733	down
TRINITY_DN8064_c0_g1	523	780	532	192	152	271	18.07	25.19	17.88	6.65	5.02	8.73	1.90311125526887e-06	-1.52006	down
TRINITY_DN8069_c0_g1	197	323	296	1256	1657	1089	8.63	12.09	11.42	50.6	66.53	40.43	1.97379674440785e-12	2.37361834729414	up
TRINITY_DN8076_c0_g1	75	133	96	201	187	218	1.18	1.96	1.44	3.15	2.8	3.16	0.00507818217054044	1.06469534198191	up
TRINITY_DN80_c1_g1	2559	3073	1716	1115	816	1431	103.37	113.8	66.62	45.19	31.88	53.69	0.00116760289994931	-1.06099	down
TRINITY_DN8124_c0_g1	903	307	282	92	75	172	33.86	7.3	5.08	2.44	1.37	2.74	0.000509902407123594	-2.08525	down
TRINITY_DN8128_c0_g1	12	52	31	187	134	84	1	3.96	2.83	15.15	10.4	6.27	0.00305767840978293	2.19644811409653	up
TRINITY_DN813_c1_g1	60	128	81	268	318	284	1.48	2.95	1.91	6.62	7.49	6.49	8.57218164515963e-06	1.76958256761197	up
TRINITY_DN8142_c0_g1	76	218	188	498	694	488	2.3	6.13	5.43	15.02	20.03	13.64	0.000166296697760675	1.87360328990431	up
TRINITY_DN8143_c0_g1	252	155	203	97	67	84	24.91	14.29	19.49	9.23	6.18	7.58	0.00299101996846871	-1.22592	down
TRINITY_DN8185_c0_g2	42	109	96	465	292	221	1.48	3.6	3.26	16.46	9.82	7.4	0.000275361752681463	2.07985426646881	up
TRINITY_DN81_c0_g3	3738	32	108	4	34	1	635.94	5.06	18.07	0.63	5.27	0.15	0.00793605072728573	-6.48479	down
TRINITY_DN8201_c0_g2	23	33	17	64	87	97	2.46	8.58	1.98	7.23	9.14	9.96	0.000299539227545004	1.83165086463529	up
TRINITY_DN8202_c0_g1	230	77	452	18	31	82	8.06	2.49	16.54	0.62	1.02	2.89	0.00287975730880387	-2.56033	down
TRINITY_DN8212_c0_g1	302	552	390	713	865	957	14.3	24.41	17.78	33.41	38.84	41.79	0.000731910140731296	1.09074606403781	up
TRINITY_DN8215_c0_g2	93	63	71	26	29	32	10.18	6.67	7.46	2.92	2.96	3.43	0.00777771275765562	-1.31793	down
TRINITY_DN8238_c0_g1	542	35	310	4	19	6	64.74	3.91	36.28	0.46	2.12	0.66	1.56089732615269e-06	-4.85707	down
TRINITY_DN8242_c0_g1	451	783	666	1651	1580	1617	7.25	11.46	9.73	25.62	23.01	23.23	1.62740801367106e-06	1.42228838166706	up
TRINITY_DN8246_c0_g2	166	111	140	42	32	65	12.01	7.49	9.79	2.97	2.18	4.31	0.000737580940009591	-1.53752	down
TRINITY_DN8282_c1_g2	15	25	68	103	232	269	13.79	20.57	66.38	77.32	163.57	203.36	0.000818835412299652	2.49215934950768	up
TRINITY_DN8293_c0_g1	115	76	106	428	149	278	26.98	15.02	26.49	86.05	30.03	54.04	0.00361376441612818	1.60523605912072	up
TRINITY_DN8297_c0_g1	207	253	204	44	71	80	22.02	22.68	15.1	7.42	6.08	13.71	7.04182334179887e-07	-1.71054	down
TRINITY_DN8321_c0_g1	1661	1312	1788	3198	3931	3743	53.67	28.3	32.82	71.32	82.37	73.02	2.09565903799353e-07	1.2535223314488	up
TRINITY_DN8331_c0_g1	81	23	724	3	10	9	8.36	2.36	77.79	0.29	0.94	1.03	1.27919877265806e-05	-5.25131	down
TRINITY_DN8339_c0_g1	21	273	130	662	1011	540	0.62	7.58	3.71	19.67	28.68	14.86	0.00320183326665424	2.47622502540551	up
TRINITY_DN8339_c0_g2	127	413	350	1100	1576	2037	4.35	13.22	11.52	37.56	51.43	64.54	4.24094991379093e-07	2.44581578886571	up
TRINITY_DN8349_c0_g1	10650	11977	18854	31360	39162	27815	273.52	253.43	372.06	654.04	818.35	543.04	0.000451599658065233	1.31111947869121	up
TRINITY_DN8402_c0_g1	46783	72932	89805	140809	156043	116552	1650.54	2409.36	3044.71	4933.14	5219.12	3785.88	0.00657075120865204	1.05125910792551	up
TRINITY_DN8408_c0_g1	962	85	421	14	24	40	69.27	5.88	26.04	1.02	1.55	2.79	3.04130605244737e-07	-4.19887	down
TRINITY_DN842_c0_g2	506	560	688	198	144	226	5.76	5.79	7.34	2.33	1.57	2.48	2.74810617194119e-07	-1.57281	down
TRINITY_DN8436_c0_g2	27	18	16	187	143	128	0.7	0.44	0.4	4.88	3.56	3.09	8.63316885078821e-11	3.00002503185155	up
TRINITY_DN8458_c0_g1	457	908	1081	1623	1863	1636	46.59	86.3	107.1	159.04	176.97	152.04	0.00988447796515515	1.1272719567819	up
TRINITY_DN8467_c1_g1	10601	14945	23749	34436	38612	38881	255.41	336.73	552.65	831.76	888.96	868.55	0.0018605923435501	1.23275575824224	up
TRINITY_DN8488_c0_g1	10	9	23	45	56	69	1.13	0.95	2.53	4.86	5.87	7.09	0.00399106088569108	2.05301009299869	up
TRINITY_DN8497_c0_g1	389	362	283	653	745	643	5.81	5.05	4.04	9.82	10.66	8.92	2.19410592172316e-05	1.06228050205972	up
TRINITY_DN8502_c0_g1	162	24	291	23	23	34	11.21	1.55	19.45	1.56	1.5	2.16	0.00735662182080221	-2.5579	down
TRINITY_DN8525_c0_g2	3845	3286	4623	919	1316	1361	129.1	104.53	153.74	31.41	43.17	42.88	3.74525716011706e-10	-1.65736	down
TRINITY_DN8552_c1_g1	227	113	71	21	20	56	19.63	9.12	5.95	1.76	1.62	4.43	0.0041228772848449	-2.04112	down
TRINITY_DN8570_c0_g1	72	30	392	4	0	7	8.53	3.33	48.09	0.49	0	0.69	1.0081292651594e-05	-5.51704	down
TRINITY_DN8583_c0_g1	261	73	58	8	26	18	18.03	4.15	3.41	0.48	1.49	1.01	0.00087220892154867	-2.83307	down
TRINITY_DN8585_c0_g1	201	178	131	79	71	65	6.66	5.25	4.32	2.53	2.18	2.2	0.00250631803006341	-1.16033	down
TRINITY_DN8590_c0_g2	293	316	250	101	115	136	17.24	16.99	12.42	5.54	5.96	6.69	1.94618446356271e-06	-1.22185	down
TRINITY_DN8618_c0_g1	24	72	44	292	443	2773	4.61	8.21	5.85	31.02	40.17	198.62	5.91346735254323e-05	4.61711184072519	up
TRINITY_DN861_c0_g1	426	193	163	24	47	60	28.5	12.05	10.54	1.57	2.96	3.69	5.80350535185604e-06	-2.52091	down
TRINITY_DN8629_c0_g1	114	145	226	376	496	775	15.04	20.17	29.35	47.14	60.73	95.75	3.33089622682751e-05	1.78842242321683	up
TRINITY_DN8655_c0_g1	11	39	7	157	129	97	0.93	3.11	0.61	12.78	10.01	7.56	0.000169879579731555	2.86315318276505	up
TRINITY_DN8656_c0_g1	215	603	763	1362	1572	2279	7.16	18.78	24.42	45.27	49.92	70.26	0.000951612636133455	1.75166322667069	up
TRINITY_DN8677_c0_g1	3253	6464	7702	11963	15552	11031	73.09	135.84	165.92	269.45	334.03	229.58	0.00661771511372356	1.2127004912234	up
TRINITY_DN868_c0_g2	83	84	83	214	323	464	1.9	1.81	1.85	4.97	7.16	9.99	5.20377789224776e-09	2.04290477085318	up
TRINITY_DN8694_c2_g2	91	83	162	29	24	51	2.57	2.49	4.39	1.01	1.21	2.58	0.00551748150892666	-1.66687	down
TRINITY_DN869_c0_g2	71	118	117	238	289	180	1.17	1.83	1.85	3.96	4.58	2.77	0.0052793574295973	1.28962255280614	up
TRINITY_DN8713_c0_g1	456	755	767	1088	1358	1691	29.23	45.18	47.48	68.42	82.13	99.63	0.000916130584684732	1.11204127739543	up
TRINITY_DN8726_c0_g1	493	283	139	1867	816	1744	13.38	6.51	3.33	50.94	20.52	42.76	1.05947568843887e-05	2.36169335464808	up
TRINITY_DN8746_c0_g3	494	657	777	1156	1440	1153	14.16	15.94	19.86	30.53	38.34	30.64	0.00178894134719226	1.02665648222239	up
TRINITY_DN8750_c0_g1	120	142	110	308	343	248	5.09	5.6	4.48	13.06	13.93	9.78	4.62808127508677e-05	1.36001787176737	up
TRINITY_DN8767_c0_g1	190	207	308	528	498	651	5.63	5.73	8.76	15.63	14.07	17.85	0.000101144977902347	1.2989810176929	up
TRINITY_DN8771_c0_g1	159	205	140	86	66	77	6.56	7.71	5.61	3.59	2.58	2.94	0.00508216543961386	-1.05919	down
TRINITY_DN879_c0_g2	1449	1164	1119	340	350	347	74.42	56.78	55.58	17.64	16.71	16	6.16267267710698e-18	-1.77297	down
TRINITY_DN8800_c0_g1	245	708	361	1276	1589	1498	37.77	101.67	54.75	184.47	223.92	207.29	3.86250009725008e-05	1.80753627230809	up
TRINITY_DN8813_c0_g1	73	292	191	697	540	513	4.35	6.48	4.12	10.99	8.02	7.49	0.00257182310474965	1.73763488141696	up
TRINITY_DN8816_c0_g3	11	10	25	59	80	49	15.82	12.63	39.5	70.17	82.22	56.24	0.00431473932680108	2.09494634632965	up
TRINITY_DN8847_c0_g1	517	560	943	284	339	320	40.89	47.52	55.6	25.93	30.45	28.96	0.00959763984962306	-1.04639	down
TRINITY_DN8847_c1_g1	2001	1249	1933	3974	3383	4192	49.93	29.13	46.25	99.35	80.66	96.94	3.12472240373041e-05	1.21750474817389	up
TRINITY_DN8901_c0_g1	1474	2034	1034	706	312	359	47.65	53.16	28.24	19.84	8.45	9.29	0.000818835412299652	-1.61256	down
TRINITY_DN890_c0_g1	8517	11847	12594	31008	24450	39106	192.59	251.4	274.13	699.84	527.6	815.64	1.15705421622741e-08	1.57122695920208	up
TRINITY_DN893_c0_g1	936	1165	861	112	184	420	50.91	50.44	35.09	3.99	6.26	14.4	1.70856486449506e-05	-2.02902	down
TRINITY_DN8968_c0_g1	57	47	52	90	125	219	9.85	8.1	9.67	15.55	20.95	36.07	0.0015196573265579	1.50988596179596	up
TRINITY_DN8994_c0_g1	1128	1821	2353	3529	3912	3323	31.84	48.23	63.7	99.82	106.25	86.79	0.00586682344343582	1.08477855113623	up
TRINITY_DN899_c0_g1	631	303	329	131	128	193	19.8	9.36	9.5	4.3	4.17	5.72	0.000760638393169068	-1.42207	down
TRINITY_DN8_c0_g1	363	387	554	1111	2064	9015	12.72	12.09	18	36.95	67.57	282.63	3.13378146939343e-06	3.19074306028387	up
TRINITY_DN9003_c0_g1	94	243	315	40	49	103	8.96	13.15	16.78	2.35	3.35	5.1	0.00976981231710414	-1.75319	down
TRINITY_DN903_c1_g2	888	1206	558	91	85	226	43.64	55.36	26.41	4.42	3.96	10.24	4.07462496280994e-09	-2.68228	down
TRINITY_DN9044_c0_g1	542	572	429	186	156	206	19.71	17.43	12.64	6.55	5.1	6.11	2.14674603147249e-09	-1.42266	down
TRINITY_DN905_c0_g1	422	49	2092	31	32	58	16.27	1.77	77.55	1.19	1.17	2.07	0.00483599384620705	-4.4247	down
TRINITY_DN905_c0_g2	2941	1390	1442	7049	9748	11491	84.32	37.21	39.26	199.99	264.51	302.37	3.87913113283587e-11	2.35539332606724	up
TRINITY_DN9080_c0_g1	7	56	37	179	204	134	0.72	5.37	3.7	17.68	19.54	12.56	0.00166676944399021	2.4542806157111	up
TRINITY_DN9099_c1_g1	292	421	325	2642	4516	12308	16.77	22.58	18	150.44	245.94	651.77	7.49463322717836e-18	4.23378565860174	up
TRINITY_DN90_c0_g1	109	153	156	272	344	305	3.19	4.19	4.38	7.97	9.63	8.27	0.000252669307045964	1.20585541941422	up
TRINITY_DN912_c0_g1	167	274	213	70	94	111	3.77	7.04	5.16	1.85	2.51	3.81	0.00186838628417447	-1.19292	down
TRINITY_DN9180_c0_g3	37	138	155	14	24	30	1.96	7.05	7.67	0.79	1.41	3.17	0.0038322941987985	-2.2475	down
TRINITY_DN919_c0_g1	10143	11048	11078	5271	4531	4718	399.31	405.11	422.17	208.68	172.45	173.46	1.62069657990196e-07	-1.07798	down
TRINITY_DN921_c1_g1	1451	137	214	39	50	89	88.3	7.78	12.57	2.33	2.87	4.98	0.000239093430893862	-3.28097	down
TRINITY_DN9234_c0_g2	429	332	151	92	46	132	45.58	32.7	15.57	9.22	4.5	12.66	0.0039482621773021	-1.69192	down
TRINITY_DN923_c0_g1	945	794	302	5848	5230	12441	27.96	21.65	8.31	173.82	148.36	342.02	1.12184281515016e-14	3.57847547079511	up
TRINITY_DN924_c0_g1	81	76	70	127	181	151	4.62	3.77	3.68	6.96	9.41	7.81	0.00264909271371833	1.0877211263635	up
TRINITY_DN9257_c0_g1	64	97	75	174	237	182	2.22	3.58	3.01	6.89	8.25	5.94	0.000211871469879302	1.40571338077072	up
TRINITY_DN9282_c0_g1	209	377	372	1205	1417	1646	3.99	6.77	6.79	22.94	25.98	28.96	1.77552696678725e-12	2.2087278495907	up
TRINITY_DN9284_c1_g1	5	3	7	23	23	76	1.15	0.64	1.59	4.76	4.72	15.47	0.00202154109384343	3.02439749321377	up
TRINITY_DN9321_c1_g5	26	54	35	101	174	97	1.71	4.05	2.23	6.45	11.6	5.78	0.00171197708632548	1.77920027798928	up
TRINITY_DN9325_c0_g2	352	536	1271	1543	3591	2008	13.27	13.18	31.37	40.09	88.45	47.89	0.00539620496094756	1.77001955562862	up
TRINITY_DN9342_c0_g1	2960	1306	1594	274	235	410	163.44	67.05	86.39	15.09	12.43	21.22	6.58703300906928e-12	-2.61731	down
TRINITY_DN9349_c0_g1	51	73	28	173	185	157	2.73	3.65	1.44	9.06	9.15	7.7	8.55718120092336e-05	1.85390617802334	up
TRINITY_DN9350_c0_g1	338	359	448	1108	2051	1284	21.7	21.51	27.77	69.76	124.2	75.75	8.36843625389982e-09	2.02489379461663	up
TRINITY_DN935_c0_g1	51	36	63	224	360	2558	3.53	2.44	4.3	17.67	32.68	253.52	1.21521741713241e-07	4.33911869959127	up
TRINITY_DN9365_c0_g1	534	424	368	147	192	177	26.06	15.9	14.73	6.05	7.19	7.29	3.33752268808283e-06	-1.28824	down
TRINITY_DN9408_c0_g3	78	26	25	9	5	5	2.57	0.81	0.79	0.3	0.16	0.15	0.00578428937133662	-2.6637	down
TRINITY_DN9435_c0_g1	23	22	19	449	137	158	1.13	1.01	0.9	22.59	6.49	7.15	7.83934430963343e-09	3.65276082686347	up
TRINITY_DN9448_c0_g1	1548	222	73	15	25	20	122.86	16.53	5.45	1.19	1.8	1.5	0.000445116757553874	-4.83926	down
TRINITY_DN9448_c0_g2	81	154	139	841	611	543	7.28	12.9	12.11	73.07	51.33	44.57	3.08320218949783e-10	2.50008662660834	up
TRINITY_DN9469_c0_g1	460	347	546	860	1741	1275	19.5	13.54	18.13	28.58	55.22	39.28	4.42515910849878e-05	1.57603451388403	up
TRINITY_DN9478_c0_g1	51	171	39	830	472	468	2.52	7.27	1.46	32.23	18.83	18.08	6.26985099628371e-06	2.87802286286272	up
TRINITY_DN948_c0_g3	1953	2578	2078	948	630	1462	45.71	56.4	46.63	22.25	14.1	31.72	0.00256562345270527	-1.07508	down
TRINITY_DN9504_c0_g1	152	118	111	273	231	220	7.73	6.03	5.99	15	12.2	11.1	0.00343756059829168	1.0097847324704	up
TRINITY_DN9529_c0_g5	541	587	434	1115	908	1348	115.48	116.32	91.73	216.36	174.36	256.36	2.95674097255872e-07	1.17576939961779	up
TRINITY_DN9539_c1_g1	0	22	10	111	114	232	0	0.95	0.45	5.09	5.01	9.91	9.40698408922818e-05	3.87398835794567	up
TRINITY_DN9540_c0_g1	40	37	57	10	12	14	3.66	2.75	4.55	0.7	0.99	0.92	0.0067897599310655	-1.84599	down
TRINITY_DN9547_c0_g1	38	100	105	411	407	338	2.79	6.86	7.47	29.49	28.14	22.79	1.92665524231093e-06	2.32075710933635	up
TRINITY_DN9555_c0_g1	93	233	294	582	1006	500	11.15	27.14	34.12	66.03	112.45	53.42	0.00185235946732563	1.82213816252007	up
TRINITY_DN9565_c0_g1	216	60	60	26	13	30	9.85	2.55	2.63	1.17	0.56	1.26	0.00601935777515244	-2.21033	down
TRINITY_DN9572_c0_g1	4355	4714	7563	22189	28498	36062	137.84	139.43	229.88	701.16	860.14	1056.52	3.74799336974656e-14	2.41950948558705	up
TRINITY_DN9572_c0_g2	6	49	53	184	303	411	0.04	0.29	0.32	1.16	1.82	2.4	5.52254454148537e-05	3.08001256451739	up
TRINITY_DN9597_c0_g1	2193	1711	1670	2733	2593	7954	57.2	40.97	41	70.08	63.45	188.59	0.00886632210842118	1.2691049107833	up
TRINITY_DN9614_c0_g1	56	75	58	296	353	265	2.09	2.61	2.08	10.98	12.52	9.13	5.86822915003578e-13	2.35609666995281	up
TRINITY_DN9654_c0_g1	421	838	789	1403	1586	1528	9.57	17.8	17.19	31.98	34.46	32.19	0.00102912704462587	1.20526	up
TRINITY_DN9660_c0_g1	802	174	184	42	32	61	59.02	12.15	13.08	2.86	2.28	4.29	1.54577279200831e-05	-3.03404	down
TRINITY_DN9673_c0_g1	57	50	51	99	102	136	1.28	1.04	1.14	2.22	2.24	2.81	0.00202154109384343	1.15157146186889	up
TRINITY_DN9687_c0_g1	142	104	87	34	29	14	8.07	5.79	4.53	2	2.31	0.87	0.000732087590108606	-2.00575	down
TRINITY_DN9713_c0_g1	1418	95	1406	49	118	74	52.58	3.31	49.47	1.81	4.16	2.53	0.00601975663694465	-3.54895	down
TRINITY_DN9746_c0_g1	2943	1167	1529	585	616	539	63.1	23.48	31.6	12.66	12.63	10.82	0.00011800559885339	-1.61321	down
TRINITY_DN9746_c0_g2	2823	1926	1536	503	763	1117	56.9	36.22	29.64	10.16	14.64	20.87	0.000284546729401895	-1.34942	down
TRINITY_DN9748_c0_g3	4	13	7	66	27	41	0.09	0.28	0.16	1.55	0.6	0.89	0.00353539504590396	2.57129149854135	up
TRINITY_DN9757_c0_g4	88	108	119	214	190	221	4.53	5.19	5.9	10.88	9.26	10.48	0.0015160222881822	1.05272666737148	up
TRINITY_DN9763_c0_g1	288	310	339	529	544	849	12.76	12.83	14.45	23.46	22.89	34.72	7.81602234358333e-05	1.08184865662247	up
TRINITY_DN977_c0_g3	1877	2435	2903	3694	4657	5694	63.89	77.45	94.92	125.37	151.03	179.29	0.000650698862564751	1.00683004642457	up
TRINITY_DN9781_c0_g2	1421	1540	1419	3511	3512	7852	94.22	93.28	90.86	224.93	216.77	476.37	8.3557786654222e-08	1.79379886477985	up
TRINITY_DN9790_c0_g1	202	122	97	36	47	54	8.43	4.87	4.02	1.44	2.09	2.23	0.0012885838103244	-1.55047	down
TRINITY_DN9794_c0_g4	7	34	44	132	112	126	0.2	0.89	1.18	3.69	2.99	3.26	0.00418637127958031	2.17494729575041	up
TRINITY_DN9794_c0_g5	47	212	181	899	457	470	1.36	5.74	5.04	26.06	12.64	12.62	0.00139233026137041	2.14039416466967	up
TRINITY_DN9801_c0_g1	78	64	129	303	423	200	5.85	4.21	8.79	21.01	28.22	13.15	0.000586684544528108	1.84961708522814	up
TRINITY_DN9805_c0_g1	33	79	60	131	196	220	2.69	2.01	0.87	1.99	2.88	2.99	0.000415208410168572	1.72241734608032	up
TRINITY_DN9891_c0_g1	3194	1949	2355	718	988	1306	77.99	51.85	73.88	21.21	27.21	35.16	5.84125377202965e-05	-1.26651	down
TRINITY_DN989_c0_g1	58	267	156	577	814	487	2.65	6.75	3.67	14.27	19.48	11.27	0.000828217412290106	2.05219780268011	up
TRINITY_DN989_c0_g2	43	121	57	225	179	243	1.29	3.17	1.52	6.5	4.89	7.28	0.00184406139535341	1.62432536308482	up
TRINITY_DN9907_c0_g1	825	936	1343	4751	5976	4747	46.77	38.53	56.87	202.95	245.54	188.67	5.93613333977475e-15	2.38117044805526	up
TRINITY_DN9933_c1_g1	2107	1634	1784	2849	3536	4685	46.85	34.2	37.35	63.87	75.75	97.09	8.06423304021457e-06	1.05402252673182	up
TRINITY_DN9961_c1_g1	1833	183	530	109	149	140	50.56	4.62	13.68	3.01	3.97	3.67	0.000971666824938326	-2.59895	down
TRINITY_DN997_c0_g1	50	250	142	398	639	574	3.33	15.53	9.13	25.94	40.08	35.09	0.00188986573793649	1.93153659402653	up
TRINITY_DN9998_c0_g1	357	29	150	31	21	40	9.89	0.75	3.99	0.86	0.56	1.03	0.00874401046024664	-2.48451	down

## Sheet: QH100vs_QH200.DEG 
QH100vs_QH200.DEG
#ID	QH100-1_Count	QH100-3_Count	QH100-2_Count	QH200-2_Count	QH200-1_Count	QH200-3_Count	QH100-1_FPKM	QH100-3_FPKM	QH100-2_FPKM	QH200-2_FPKM	QH200-1_FPKM	QH200-3_FPKM	FDR	log2FC	regulated
TRINITY_DN10015_c0_g5	19	47	60	150	389	169	1.67	3.86	5.06	12.85	32.31	13.68	2.78704963626586e-05	2.62111682786123	up
TRINITY_DN1027_c0_g1	1929	1743	2710	706	1217	565	158.91	135.38	216.14	57.68	96.86	43.54	0.00510605503345134	-1.23797	down
TRINITY_DN10304_c0_g1	43	14	24	71	112	159	1.3	0.4	0.7	2.17	3.26	4.5	0.00231595922295051	2.12337388161341	up
TRINITY_DN10378_c0_g2	1242	882	632	2194	2264	1653	79.82	52.2	37.06	176.67	146.82	97.59	0.0034690910990708	1.23800476881991	up
TRINITY_DN10610_c0_g2	351	176	181	553	787	1236	15.36	7.32	7.68	24.53	33.45	50.26	1.89360102355587e-05	1.90225529070394	up
TRINITY_DN1072_c0_g2	219	212	559	96	68	141	8.3	7.57	20.36	3.7	2.51	5.06	0.00620890263122802	-1.60058	down
TRINITY_DN1098_c0_g1	463	402	301	805	547	940	8.98	7.31	5.5	15.84	10.27	17.04	0.00679381677891391	1.04558367065882	up
TRINITY_DN110_c0_g2	327	474	338	671	787	1858	9.07	12.35	8.99	18.81	21.06	48.24	0.000257859794082687	1.5877474193714	up
TRINITY_DN11342_c0_g1	8969	9899	5919	15354	21654	13763	534.81	556.87	340.79	913.62	1238.27	766.47	0.00318882042859994	1.12970434005072	up
TRINITY_DN1142_c0_g1	65	28	115	5	13	15	3.08	1.3	5.27	0.25	0.56	0.67	0.00680582607207955	-2.57179	down
TRINITY_DN1148_c2_g1	224	416	246	525	480	773	6.36	11.08	6.69	15.05	13.13	20.52	0.00742573532571589	1.08312225585575	up
TRINITY_DN1172_c1_g1	90	106	160	17	32	52	5.99	6.66	10.3	1.13	2.04	3.23	0.00525779546740193	-1.74445	down
TRINITY_DN11815_c0_g1	1534	1429	1327	2169	2224	4253	60.4	51.84	50.33	85.87	84.42	156.17	0.000835868942400671	1.06679068975775	up
TRINITY_DN11881_c0_g2	321	158	129	517	400	614	15.55	7.21	6.63	25.1	19.23	30.58	0.0099193509416609	1.38785964685338	up
TRINITY_DN12362_c0_g1	340	276	312	479	590	797	7.07	4.55	6.75	8.73	10.12	11.89	0.00013421730757325	1.07824802251918	up
TRINITY_DN12431_c0_g1	1010	780	410	1486	1625	1826	97.37	71.35	38.48	140.92	149.26	164.05	0.00676946383216078	1.22951065772154	up
TRINITY_DN12451_c0_g1	3644	2387	2439	4799	6570	9821	215.05	132.92	139.18	282.82	371.85	541.46	5.8153776086537e-05	1.3734016446055	up
TRINITY_DN12620_c0_g1	8	9	4	48	64	33	1.25	1.36	0.63	7.23	9.5	4.81	0.000784920953277991	2.89237170440256	up
TRINITY_DN12798_c0_g1	630	370	717	236	251	269	35.12	11.48	25.37	8.53	7.68	8.22	0.00467527582365223	-1.09182	down
TRINITY_DN12983_c0_g1	77	111	37	193	212	217	2.03	2.87	0.91	5.04	5.29	5.17	0.00726019199483657	1.54660384359463	up
TRINITY_DN1306_c0_g2	16	29	18	72	58	66	5.85	10.47	6.83	24.11	19.41	22.36	0.00782101234591135	1.73719479843019	up
TRINITY_DN1327_c0_g2	63	109	57	338	307	381	6.05	9.93	5.33	31.93	28.09	34.09	5.13034460353946e-11	2.25188962316254	up
TRINITY_DN1395_c0_g3	43	13	25	192	171	2442	5.11	1.49	2.88	22.45	19.39	271.33	0.00229895736381472	5.06502074612186	up
TRINITY_DN14426_c0_g1	1634	907	1337	3307	5371	4384	85.79	45.56	65.24	172.8	265.34	203.11	5.03217824081208e-09	1.83334589128986	up
TRINITY_DN14939_c0_g1	360	303	358	152	90	106	6.51	5.09	6.02	3.01	2	1.79	0.000142972789289292	-1.44937	down
TRINITY_DN14_c0_g1	1367	1044	193	4935	10661	33283	27.16	19.19	3.61	98.72	202.82	618.32	0.000744451648408483	4.2057664941349	up
TRINITY_DN15149_c0_g1	75	145	111	268	218	221	2.69	5.25	3.87	9.79	7.6	7.61	0.00628221837508772	1.20592231794715	up
TRINITY_DN1559_c0_g1	139	150	265	27	67	65	4	4.05	7.31	0.78	1.86	1.75	0.00259824531913384	-1.70976	down
TRINITY_DN1576_c2_g1	35	184	55	14	8	6	1.6	7.93	2.42	0.64	0.35	0.26	0.00126105707425763	-3.1612	down
TRINITY_DN1609_c0_g1	64	46	14	158	205	228	3.78	2.41	0.68	8.02	10.73	10.93	0.000378593032636882	2.30480437112671	up
TRINITY_DN1612_c0_g1	5366	3535	3322	5889	7717	11412	98.1	60.11	57.41	109.34	136.17	195.7	0.00406185261326812	1.08372480641799	up
TRINITY_DN1612_c0_g2	1588	1504	1340	2546	2327	4564	34.92	30.9	27.91	56.21	49.16	93.72	0.000176289197769625	1.14830750317006	up
TRINITY_DN16263_c0_g1	335	418	307	167	119	144	32.62	38.62	29.11	15.99	11.04	13.06	0.00057843490851487	-1.20607	down
TRINITY_DN16549_c0_g4	722	576	375	1314	1228	1215	39.72	30.39	18.89	72.72	64.35	61.49	0.000828649676472589	1.24775233844109	up
TRINITY_DN16803_c0_g1	62	34	104	14	8	15	2.12	1.09	3.42	0.48	0.26	0.48	0.00525779546740193	-2.33505	down
TRINITY_DN1800_c0_g4	24	8	10	71	77	322	1.01	0.32	0.4	3	3.11	12.65	2.78254116397946e-05	3.4772669964913	up
TRINITY_DN18075_c0_g1	44	136	178	5	24	27	3.39	10.2	13.9	0.34	1.67	1.94	0.00402013041802833	-2.58607	down
TRINITY_DN18930_c0_g1	1261	1641	1420	425	430	773	40.49	49.5	43.75	13.77	13.31	23.22	1.0510206159166e-06	-1.33991	down
TRINITY_DN19151_c2_g1	2014	2399	2209	673	980	1356	81.45	91.26	85.89	27.37	38.14	51.28	0.00013421730757325	-1.06844	down
TRINITY_DN1937_c0_g1	367	529	497	645	1037	1117	7.51	11.12	10.9	12.11	19.14	24.77	0.000279668977254202	1.09183028070992	up
TRINITY_DN1945_c0_g1	64	56	74	109	150	157	2.53	1.96	2.74	4.07	5.35	5.5	0.00503183980378224	1.18703109869463	up
TRINITY_DN19661_c0_g1	1285	1641	1222	2225	3879	2630	53.25	63.98	48.7	92.68	154.65	101.9	0.000380132507807913	1.17023139990267	up
TRINITY_DN1972_c1_g1	1435	2697	5125	894	819	1200	15.38	27.03	52.39	9.72	8.47	12.03	0.000835868942400671	-1.55524	down
TRINITY_DN20076_c1_g1	54	34	41	173	78	131	14.35	8.54	10.85	41.72	18.75	31.6	0.00721672022330612	1.65811482692386	up
TRINITY_DN2009_c1_g1	7918	6149	5002	7970	11804	20759	260.97	190.52	158.19	265.04	375.15	640.5	0.0099193509416609	1.12671892159442	up
TRINITY_DN2051_c1_g1	844	598	641	1129	1682	1739	16.57	11.23	12.88	23.2	33.1	32.61	5.54793347251877e-05	1.19896417862928	up
TRINITY_DN20653_c0_g2	38	77	25	356	348	352	5.29	5.74	1.91	30.74	26.21	28.31	5.99644286302484e-12	3.00715146776139	up
TRINITY_DN20653_c0_g3	145	103	113	466	572	629	91.63	66.15	78.66	271.68	323.26	373.36	5.47051343825099e-19	2.2845204880674	up
TRINITY_DN2112_c0_g1	692	444	481	785	959	2877	13.6	8.07	8.84	16.01	18.03	56.06	0.00772069878036796	1.5320094451941	up
TRINITY_DN21436_c1_g1	105	61	68	263	464	566	5.14	2.81	3.2	12.89	21.81	25.88	9.60972672852339e-11	2.52148917720524	up
TRINITY_DN217_c0_g3	833	591	810	193	236	348	28.71	19.14	26.81	6.71	7.84	11.22	1.20708343888718e-06	-1.45605	down
TRINITY_DN219_c1_g1	734	434	660	1244	1776	1150	55.94	31.13	46.38	93.81	126.76	80.29	0.000613945710658496	1.28826677218918	up
TRINITY_DN22241_c0_g3	5978	7380	3908	2953	1850	2007	232	270.24	145.4	115.29	71.28	72.21	0.00254192083127341	-1.2427	down
TRINITY_DN22307_c0_g3	400	778	629	190	119	319	11.7	21.37	17.65	5.61	3.36	8.73	0.00209907986542472	-1.45093	down
TRINITY_DN22789_c0_g1	1907	1463	791	14242	12698	9175	74.95	54.09	29.83	563.35	480.6	337.46	5.7888845999309e-18	3.20848938016506	up
TRINITY_DN228_c0_g1	7237	4583	3766	9162	12078	12678	418.21	249.39	209.89	531.29	671.87	685.94	0.00132229439906025	1.18533820515588	up
TRINITY_DN229_c1_g2	186	136	104	313	494	265	6.21	4.26	3.33	10.56	15.95	8.28	0.00587791750847625	1.42395973556769	up
TRINITY_DN23805_c1_g2	2539	2439	1967	5216	6342	9311	66.11	59.83	48.87	137.86	159.9	228.06	9.16123068367842e-12	1.64901963892205	up
TRINITY_DN2400_c1_g1	338	1121	1048	102	168	356	15.3	48.82	44.77	4.74	7.3	14.96	0.0017200500917201	-1.93433	down
TRINITY_DN2494_c1_g1	439	457	575	199	176	286	43.98	42.62	56	19.3	16.38	26.79	0.000153071271913801	-1.07097	down
TRINITY_DN2499_c0_g1	404	378	292	634	623	914	14.94	12.75	10.1	24.95	21.5	36.29	0.000283569461474537	1.08372869316736	up
TRINITY_DN2544_c0_g1	501	930	644	1539	1265	1757	60.97	101.77	70.91	174.27	137.5	187.58	5.8153776086537e-05	1.22956429018686	up
TRINITY_DN255_c0_g1	144	116	80	285	416	451	4.03	3.05	2.15	8.06	11.23	11.81	9.84569605438332e-07	1.82580340746386	up
TRINITY_DN2564_c0_g1	901	604	449	1711	3115	3341	158.04	103.63	79.72	286.77	526.76	558.51	1.01755828317917e-08	2.11642962018316	up
TRINITY_DN2632_c0_g1	284	177	243	60	99	43	21.38	12.48	17.68	4.44	7.04	2.99	0.00194918188050688	-1.6953	down
TRINITY_DN26556_c0_g1	231	316	305	639	658	472	7.37	9.47	9.34	20.57	20.23	14.09	0.000378593032636882	1.17022030372671	up
TRINITY_DN26629_c1_g3	613	409	262	1014	1126	822	52.54	33.07	21.86	85.22	89.9	64.99	0.00814288927615505	1.28859672114806	up
TRINITY_DN267_c0_g1	91	118	118	27	12	38	5.91	7.24	7.41	1.75	0.75	2.3	0.000678338145636679	-2.00832	down
TRINITY_DN273_c1_g2	349	248	254	521	630	989	12.35	8.37	8.49	18.99	21.47	32.93	5.21208236677668e-05	1.38635410108229	up
TRINITY_DN28797_c1_g1	6	11	5	130	23	28	0.65	1.13	0.53	13.71	2.36	2.81	0.00714485195490333	3.18925149981329	up
TRINITY_DN2896_c0_g1	6451	3658	3671	7687	8541	13148	170.42	88.97	91.25	206.26	217.3	327.16	0.00384886466788566	1.14229882975036	up
TRINITY_DN28979_c0_g1	3163	2923	2212	4379	5252	7600	185.79	162.01	125.44	256.84	295.99	417.02	0.000145438252748109	1.11433621782779	up
TRINITY_DN3147_c0_g1	5019	10884	10645	34543	38908	33548	444.1	945.71	929.17	3192.44	3472.77	2928.67	5.26986372958864e-13	2.12891201514047	up
TRINITY_DN31706_c0_g1	11	1	2	38	56	68	1.33	0.12	0.24	4.47	6.42	7.64	0.000777255865049333	3.57059665829694	up
TRINITY_DN317_c0_g2	162	187	213	55	55	53	2.22	2.39	2.78	0.76	0.74	0.68	5.05365752553949e-07	-1.68442	down
TRINITY_DN3224_c0_g1	353	272	223	524	632	702	6.88	5.03	4.23	11.28	13.1	13.97	0.000213635428319074	1.2029519953223	up
TRINITY_DN3272_c0_g1	624	387	404	1117	1031	963	93.06	55.22	59.39	160.6	145.18	133.42	0.000532094801108151	1.22355605643794	up
TRINITY_DN3302_c1_g2	100	100	111	219	289	446	3.59	3.37	3.82	7.91	9.98	14.96	5.05365752553949e-07	1.68446201100339	up
TRINITY_DN3322_c0_g7	306	231	329	122	118	132	13.37	9.5	13.83	5.35	4.96	5.39	0.000613945710658496	-1.12779	down
TRINITY_DN3405_c0_g1	357	675	717	181	278	202	12.61	22.53	24.27	6.43	9.41	6.67	0.00165042316909227	-1.28931	down
TRINITY_DN345_c0_g1	634	637	547	1050	1317	2005	27.88	27.82	22.26	47.73	53.7	75.55	1.08249578174776e-06	1.32815632760754	up
TRINITY_DN3482_c0_g3	22	31	32	442	75	43	1.2	1.59	1.68	24.11	3.93	2.19	0.00621240253570551	2.89841916221172	up
TRINITY_DN3572_c0_g1	161	243	152	316	557	849	9.43	13.45	8.23	19.01	31.6	46.49	9.59850573355922e-05	1.68737330925858	up
TRINITY_DN3580_c0_g1	6056	11860	9612	3514	1720	3052	327.69	604.46	499.63	188.97	88.53	153.02	1.36488782434468e-05	-1.6252	down
TRINITY_DN3654_c0_g1	3670	2473	2193	4205	6279	6694	261.78	169.42	148.31	312.07	446.48	461.98	0.00183297216285893	1.10612319107462	up
TRINITY_DN3670_c0_g1	2473	4992	4009	1361	1822	1889	106.46	202.33	166.13	58.88	75.49	76.07	0.000835868942400671	-1.08065	down
TRINITY_DN3684_c3_g1	239	174	191	820	1093	3596	16.47	10.89	12.31	54.14	70.46	224.42	3.02529239593977e-11	3.20375194828653	up
TRINITY_DN3752_c0_g1	168	226	371	68	109	103	5.07	7.2	10.85	2.58	3.96	3.29	0.00525779546740193	-1.34498	down
TRINITY_DN38372_c0_g1	257	316	271	1188	1443	1104	19.11	22.22	19.52	87.64	102.63	76.6	3.80430905962784e-23	2.24889060984825	up
TRINITY_DN3838_c0_g1	713	861	632	1413	2233	4948	21.68	24.42	18.17	43.13	64.72	139.93	2.45871719763287e-06	1.99777301815029	up
TRINITY_DN38968_c1_g2	265	312	155	735	670	440	11.59	9.77	10.47	27.08	22.79	13.71	0.0027890603682066	1.43915265793169	up
TRINITY_DN3937_c1_g1	99	150	111	369	531	426	8.77	12.16	8.9	31.99	45.9	33.28	3.61909243036158e-11	1.97877777253402	up
TRINITY_DN3954_c0_g1	166	173	85	271	260	550	11.14	10.96	5.52	18.09	16.71	34.45	0.00997396476304997	1.39344349399221	up
TRINITY_DN39918_c0_g1	4	6	3	21	43	64	0.26	0.37	0.19	1.36	2.67	3.88	0.00057843490851487	3.35427603933804	up
TRINITY_DN4139_c0_g1	707	650	722	1254	1453	1372	11.75	10.13	11.48	21.16	23.34	21.36	1.3669541388172e-08	1.0654284690739	up
TRINITY_DN4222_c0_g1	9286	26663	21561	5510	5062	8514	689.12	1881.77	1543.43	407.12	361.25	585.78	0.000317736062455547	-1.49943	down
TRINITY_DN42495_c0_g1	54	78	85	235	232	242	6.17	8.48	9.49	26.22	25.17	25.73	2.88895693248521e-09	1.81131412204379	up
TRINITY_DN42676_c0_g1	94	61	27	334	460	6294	3.22	1.96	0.89	11.53	15.18	201.66	0.00351078567341544	5.21950996884462	up
TRINITY_DN42703_c0_g3	143	149	275	424	250	839	11.49	11.33	21.44	33.72	19.2	62.89	0.00968850918879081	1.48435427067109	up
TRINITY_DN43429_c0_g1	256	239	207	390	524	489	25.48	22.59	20.08	38.14	49.68	45.35	0.000204102783677798	1.0827393829734	up
TRINITY_DN4349_c0_g1	237	181	227	41	66	122	7.33	5.54	7.04	1.26	2.08	3.74	0.00680582607207955	-1.44374	down
TRINITY_DN43539_c0_g1	17	7	8	43	46	50	0.78	0.3	0.35	1.97	2.02	2.13	0.00936797894654275	2.19108868985502	up
TRINITY_DN43571_c0_g1	198	163	155	41	58	47	5.4	4.17	4.05	1.13	1.53	1.2	2.00233054869919e-05	-1.73573	down
TRINITY_DN43698_c0_g1	16	8	10	51	95	998	1.95	0.93	1.19	6.04	10.96	112.95	0.00258667651753946	5.02777069039035	up
TRINITY_DN4418_c0_g1	1581	2743	4563	1091	1174	1260	43.63	72.69	121.68	30.73	30.61	32.29	0.00377295211854849	-1.2162	down
TRINITY_DN44197_c0_g1	347	530	409	644	1662	2615	13.66	19.62	15.48	25.5	62.97	96.26	2.76870880694455e-05	1.98619870714438	up
TRINITY_DN44438_c0_g1	7	11	1	92	169	336	0.38	0.57	0.05	5.06	10.94	18.41	2.5233971983917e-12	5.00271573834614	up
TRINITY_DN44525_c0_g1	32	25	25	115	133	50	8.98	6.85	7.14	29.93	34.55	12.99	0.00628221837508772	1.98256777901925	up
TRINITY_DN44928_c0_g1	39	21	40	118	163	71	2	1.01	1.98	6.05	8.02	3.4	0.00411092995594946	1.93318219245977	up
TRINITY_DN45100_c0_g1	145	122	113	439	524	2407	17.86	14.32	13.64	52.64	61.21	275.84	0.00142976223753721	3.14966912229387	up
TRINITY_DN4511_c0_g1	1565	1918	1450	2943	3790	4286	53.6	62.02	48.04	101.61	126.02	137.94	5.03217824081208e-09	1.23894420445717	up
TRINITY_DN45249_c0_g1	95	95	105	203	167	229	21.94	21.26	24.37	43.99	35.94	48.97	0.000835868942400671	1.1108790775115	up
TRINITY_DN45335_c0_g1	37	32	18	105	209	145	8.91	7.48	4.37	23.67	46.85	32.34	4.36638818250571e-06	2.47769661101226	up
TRINITY_DN45906_c0_g1	585	673	620	2394	2163	2153	145.8	162.99	155.96	557.14	501.02	496.67	1.73050818874451e-26	1.93779256382564	up
TRINITY_DN45986_c0_g1	33	55	45	120	172	348	1.26	1.97	1.65	4.6	6.3	12.38	3.89009225530168e-06	2.32215055495358	up
TRINITY_DN45994_c0_g1	70	50	67	118	142	650	8.99	6.12	8.44	14.72	17.27	77.6	0.00242057790438396	2.29009600974604	up
TRINITY_DN46205_c0_g1	97	65	52	4	15	10	8.26	5.24	4.3	0.34	1.22	0.79	0.000388534794853243	-2.81761	down
TRINITY_DN46636_c0_g1	19	1	2	89	133	47	2.41	0.07	0.14	6.59	9.49	3.27	0.00227458799797216	3.68117717339761	up
TRINITY_DN4677_c0_g2	30	12	15	54	81	78	1.74	0.66	0.84	3.13	4.55	4.23	0.00782101234591135	1.96826851384077	up
TRINITY_DN46830_c0_g1	212	144	67	291	468	433	16.62	10.68	5.09	22.6	35.08	31.68	0.00886378322551918	1.55097444523572	up
TRINITY_DN4683_c0_g3	69	204	24	1	2	4	1.81	5.01	0.6	0.03	0.05	0.1	2.45871719763287e-06	-5.35026	down
TRINITY_DN4700_c0_g1	5263	6643	5355	10665	9547	22792	1242.22	1433.21	1050.94	2748.36	2414.18	6796.69	9.93930410314647e-05	1.37040471874092	up
TRINITY_DN4730_c0_g2	4	4	9	253	47	33	0.21	0.2	0.46	13.34	2.38	1.62	2.49422159928832e-05	4.47189759868159	up
TRINITY_DN4740_c0_g1	25	3	3	67	130	61	0.93	0.11	0.11	2.54	4.7	2.14	0.00633772241580728	3.11345088968081	up
TRINITY_DN4769_c0_g4	977	518	707	182	328	206	14.55	7.25	10.09	2.76	4.71	2.88	0.000522829193791878	-1.53472	down
TRINITY_DN4770_c0_g1	5121	2759	2673	5893	6859	8938	166.07	84.66	82.85	193.43	214.94	270.78	0.00814288927615505	1.09439551943141	up
TRINITY_DN4774_c0_g1	1679	553	383	5116	9038	16799	96.8	30.07	21.31	294.58	499.9	904.69	0.00168620559690758	3.56492770902548	up
TRINITY_DN4833_c0_g2	14	15	14	72	61	124	0.65	0.9	0.81	3.46	3.16	5.49	3.16287689328524e-06	2.64630026116091	up
TRINITY_DN485_c0_g1	1278	1606	2542	421	779	940	40.56	48.47	77.55	13.42	24.02	28.04	0.00188762540610308	-1.25587	down
TRINITY_DN4886_c1_g1	704	783	1067	177	262	296	27.55	28.68	36.19	7.67	15.47	11.88	3.19198686026798e-11	-1.70802	down
TRINITY_DN5099_c0_g1	78	104	76	14	29	34	1.81	2.43	1.79	0.6	1.06	0.86	0.00822926678370875	-1.67296	down
TRINITY_DN5228_c0_g2	10585	12551	15583	3316	4567	5362	120.33	133.64	169.25	38.35	50.22	57.12	1.55791425695125e-12	-1.46012	down
TRINITY_DN528_c0_g2	0	0	0	129	191	89	0	0	0	12.52	17.96	8.19	3.14605492282059e-11	9.64981971994145	up
TRINITY_DN5350_c0_g1	115	76	168	38	26	28	111.6	77.04	191.23	35.9	22.27	26.16	0.0017200500917201	-1.85281	down
TRINITY_DN5384_c0_g1	98	154	183	265	314	444	3.08	5.42	6.32	10.23	10.37	14.38	0.00025220822125742	1.32154167408717	up
TRINITY_DN5441_c1_g1	1	15	27	90	237	70	0.18	2.56	4.76	15.27	39.61	11.55	0.00105994401952257	3.36969073473979	up
TRINITY_DN5482_c0_g2	88	105	85	183	261	384	2.61	2.92	2.41	5.48	8.29	11.63	1.09120332510906e-05	1.6395338736512	up
TRINITY_DN5486_c0_g1	161	264	323	20	80	69	15.75	25.06	26.32	1.48	5.71	5.56	0.000777255865049333	-2.05742	down
TRINITY_DN5488_c0_g2	28	16	15	113	81	1768	3.17	0.52	0.47	3.87	2.61	60.24	0.00549372625671751	5.00180629236131	up
TRINITY_DN548_c0_g1	309	658	687	192	251	270	5.89	11.73	12.46	3.71	4.62	4.83	0.0099193509416609	-1.11058	down
TRINITY_DN5673_c0_g1	3496	3960	3129	11121	13116	10470	81.67	86.78	70.11	264	297.08	229.92	7.73805335180328e-18	1.81107913959576	up
TRINITY_DN5698_c0_g1	3685	2372	2041	4584	6150	11316	101.91	61.72	53.71	126.97	164.28	289.65	0.000491280973948542	1.47975494408592	up
TRINITY_DN5720_c0_g1	5432	7029	7005	2708	2490	3232	119.53	145.42	147.93	60.26	52.87	66.52	6.62380997681455e-12	-1.11504	down
TRINITY_DN5758_c0_g1	155	204	164	675	939	906	34	44.49	31.62	145.98	203.44	194.89	1.55722993846931e-25	2.35722357126397	up
TRINITY_DN5881_c0_g1	2816	2342	1587	5150	6589	6513	322.67	253.58	165.78	583.21	720.76	728.58	5.19696825516933e-07	1.5081865724188	up
TRINITY_DN5993_c0_g1	72	140	75	223	284	299	21.35	8.25	9.6	18.76	18.41	20.67	0.000152579767435481	1.5777932363474	up
TRINITY_DN608_c0_g1	1158	829	1623	402	594	537	41.73	27.37	56.07	13.81	20.32	17.26	0.00143681649596784	-1.13895	down
TRINITY_DN6245_c0_g1	317	233	418	34	98	161	9.03	5.13	10.09	0.97	2.55	4.15	0.0096782545704123	-1.67351	down
TRINITY_DN6270_c0_g1	22	31	33	64	120	158	2.78	2.62	2.64	5.52	8.61	12.24	0.000176262330151112	2.06450378455584	up
TRINITY_DN628_c1_g1	826	948	1056	386	376	536	27.47	29.55	33.52	12.85	12.01	16.54	4.58691103731341e-07	-1.03897	down
TRINITY_DN6430_c0_g3	263	257	170	464	535	378	9.41	8.64	5.84	16.73	18.44	12.65	0.0099193509416609	1.09244834016105	up
TRINITY_DN6458_c0_g1	332	266	259	381	664	1722	6.72	5.75	6.7	9.35	14.18	36.79	0.00309380335439355	1.71089240678923	up
TRINITY_DN6502_c0_g1	682	1223	535	2061	4273	12607	37.8	63.91	28.61	114.19	227.3	652.79	0.00678503968172246	2.97078123004718	up
TRINITY_DN6600_c0_g1	209	165	147	393	264	481	26.1	17.34	17.19	45.97	30.79	53.06	0.00281156916821105	1.19697062949584	up
TRINITY_DN6616_c0_g1	81	108	122	28	41	46	2.81	3.68	3.97	0.96	1.48	1.46	0.00932926113282479	-1.34505	down
TRINITY_DN6657_c1_g1	462	554	488	1000	1405	686	19.97	22.52	20.19	44.05	59.18	27.79	0.00610089591258769	1.15626911805114	up
TRINITY_DN6717_c0_g1	766	660	753	1715	1933	3017	24.35	18.59	20.09	54.62	61.6	111.68	1.48946494491977e-13	1.67993224303137	up
TRINITY_DN6764_c0_g1	746	594	684	1431	1953	966	15	11.18	13.12	29.09	37.74	18.15	0.00319781027390741	1.21584402592236	up
TRINITY_DN6810_c0_g1	46	86	60	301	241	137	9.12	16.5	11.97	58.14	45.45	25.38	0.000312272349383961	1.95484380576773	up
TRINITY_DN6941_c1_g1	2334	1582	989	2753	4210	6698	57.19	36.4	23.26	68.38	99.35	153.76	0.00153820676096176	1.51088841565019	up
TRINITY_DN6992_c0_g2	138	178	325	54	72	92	5.73	6.96	12.98	2.25	2.88	3.57	0.00486324975442052	-1.45773	down
TRINITY_DN71_c0_g1	5266	5688	4087	15560	18320	9905	598.75	615.33	454.27	1728.66	1978.8	1048.39	1.51022304695037e-06	1.65188993116819	up
TRINITY_DN7349_c0_g2	2090	1117	1415	3074	4523	5387	61.35	31.12	41.1	92.45	129.68	151.21	6.25575488414949e-06	1.54962363071384	up
TRINITY_DN747_c0_g2	60	22	31	219	104	225	2.02	0.83	0.97	7.48	3.44	6.93	0.000164596187331864	2.34206834056899	up
TRINITY_DN7520_c0_g2	938	931	726	1598	1758	1835	37.96	35.47	27.56	64.77	68.21	69.28	2.18249539880934e-06	1.08362819111666	up
TRINITY_DN7591_c0_g1	311	254	141	460	478	747	10.39	12.74	23.69	15.59	15.59	23.76	0.00525502652132057	1.30660678541442	up
TRINITY_DN759_c0_g4	1402	1541	1507	2478	3522	4410	48.4	49.99	49.94	86.21	117.11	142.39	1.71157938343051e-09	1.30049800243077	up
TRINITY_DN7634_c0_g1	1	2	5	145	27	24	0.08	0.2	0.51	14.37	2.61	2.07	0.000145438252748109	4.79602815186537	up
TRINITY_DN763_c0_g1	426	232	221	472	704	924	17.59	8.75	8.51	20.33	28.05	40.69	0.00598035919487189	1.30440404494025	up
TRINITY_DN7954_c0_g2	9	10	0	32	82	216	0.73	0.76	0	2.56	6.33	16.27	0.000229197838401721	4.11089258423922	up
TRINITY_DN8282_c1_g2	32	87	53	103	232	269	25.46	71.35	47.96	77.32	163.57	203.36	0.00204771477550426	1.88898172227002	up
TRINITY_DN8339_c0_g1	197	369	129	662	1011	540	5.8	10.19	3.64	19.67	28.68	14.86	0.000921888877043431	1.77561520231811	up
TRINITY_DN842_c0_g2	268	578	622	198	144	226	3.03	5.92	6.47	2.33	1.57	2.48	0.00526140897972853	-1.26432	down
TRINITY_DN8488_c0_g1	21	17	13	45	56	69	2.32	1.78	1.4	4.86	5.87	7.09	0.00879161054280794	1.80704708854718	up
TRINITY_DN8506_c0_g1	574	497	387	904	1695	808	23.13	18.9	15.01	36.76	65.88	30.53	0.00498704269497754	1.32253248262369	up
TRINITY_DN8525_c0_g2	1990	3267	3556	919	1316	1361	66.01	104.01	114.29	31.41	43.17	42.88	2.78254116397946e-05	-1.19538	down
TRINITY_DN8656_c0_g1	1060	943	635	1362	1572	2279	34.93	29.2	20.09	45.27	49.92	70.26	0.0040887816235625	1.04048795626557	up
TRINITY_DN868_c0_g2	94	96	114	214	323	464	2.16	2.07	2.51	4.97	7.16	9.99	2.47210363990471e-07	1.78845196955741	up
TRINITY_DN8924_c0_g3	183	142	241	6	61	10	10.11	7.4	12.84	0.33	3.23	0.52	0.0050770705182921	-2.7558	down
TRINITY_DN8964_c0_g1	165	221	59	25	30	45	6.49	7.85	3.72	1.27	2.32	1.93	0.00411092995594946	-2.10038	down
TRINITY_DN905_c0_g2	4251	4284	2471	7049	9748	11491	119.61	112.88	66.64	199.99	264.51	302.37	1.28398486337728e-05	1.42491755069067	up
TRINITY_DN9099_c1_g1	708	350	443	2642	4516	12308	40.06	18.68	24.63	150.44	245.94	651.77	1.93373503273338e-05	3.70481451721987	up
TRINITY_DN9175_c0_g1	111	146	166	306	712	960	6.81	8.38	9.75	18.56	41.52	54.53	2.32216670808175e-08	2.29161546000971	up
TRINITY_DN9183_c0_g1	68	106	41	147	177	427	0.88	1.52	0.49	2.73	3.47	8.55	0.00463328805013208	1.83983216452873	up
TRINITY_DN923_c0_g1	850	1441	1155	5848	5230	12441	25.09	39.59	32.58	173.82	148.36	342.02	4.4491358569435e-19	2.8323256143104	up
TRINITY_DN9305_c0_g1	204	99	58	6	5	0	4.82	2.2	1.31	0.14	0.11	0	1.4847546552995e-07	-4.93935	down
TRINITY_DN9342_c0_g1	629	1178	564	274	235	410	34.97	61.5	30.33	15.09	12.43	21.22	0.00353852953363612	-1.29477	down
TRINITY_DN9386_c0_g1	230	205	326	92	127	126	17.72	14.94	24.35	7.03	9.36	9.06	0.00751418192512253	-1.04672	down
TRINITY_DN9539_c1_g1	52	31	54	111	114	232	2.38	1.33	2.38	5.09	5.01	9.91	0.000744451648408483	1.79614712781104	up
TRINITY_DN9572_c0_g1	18272	12141	12222	22189	28498	36062	572.19	357.06	367.28	701.16	860.14	1056.52	0.000525661520555862	1.08620734121091	up
TRINITY_DN9746_c0_g1	1333	1673	1120	585	616	539	28.54	33.71	22.74	12.66	12.63	10.82	5.54793347251877e-05	-1.14972	down
TRINITY_DN9781_c0_g2	2293	2331	2173	3511	3512	7852	147.54	143.33	136.96	224.93	216.77	476.37	0.000921888877043431	1.18040508985178	up
TRINITY_DN9847_c1_g1	113	108	221	54	22	15	1.01	0.9	1.88	0.49	0.19	0.13	0.00673019307769496	-2.12648	down
TRINITY_DN9961_c1_g1	416	301	426	109	149	140	11.34	7.86	11.27	3.01	3.97	3.67	4.59459759229993e-06	-1.43449	down
TRINITY_DN997_c0_g1	251	244	132	398	639	574	16.43	15.09	8.36	25.94	40.08	35.09	0.000744451648408483	1.43254346265565	up

## Sheet: QHCKvs_QH100.annotation 
QHCKvs_QH100.annotation
#ID	QHCK-3_Count	QHCK-2_Count	QHCK-1_Count	QH100-1_Count	QH100-3_Count	QH100-2_Count	QHCK-3_FPKM	QHCK-2_FPKM	QHCK-1_FPKM	QH100-1_FPKM	QH100-3_FPKM	QH100-2_FPKM	FDR	log2FC	regulated	COG_class	COG_class_annotation	GO_annotation	KEGG_annotation	KEGG_pathway_annotation	KOG_class	KOG_class_annotation	Pfam_annotation	Swiss-Prot_annotation	eggNOG_class	eggNOG_class_annotation	NR_annotation
TRINITY_DN1296_c0_g1	251	287	474	98	82	18	16.21	17.33	29.63	6.24	4.9	1.1	0.00489289452446981	-2.36824	down	[P]	Inorganic ion transport and metabolism	Molecular Function: iron ion transmembrane transporter activity (GO:0005381);; Molecular Function: manganese ion transmembrane transporter activity (GO:0005384);; Biological Process: intracellular sequestering of iron ion (GO:0006880);; Cellular Component: membrane (GO:0016020);; Cellular Component: integral component of membrane (GO:0016021);; Biological Process: cellular manganese ion homeostas…	K22736|5.9e-102|mtr:MTR_6g034975|K22736 vacuolar iron transporter family protein | (RefSeq) vacuolar iron transporter-like protein	--	[S]	Function unknown	VIT family	Vacuolar iron transporter homolog 1 OS=Arabidopsis thaliana OX=3702 GN=VTL1 PE=2 SV=1	S	Function unknown	vacuolar iron transporter homolog 1 [Medicago truncatula]
TRINITY_DN4182_c1_g3	84	268	177	33	44	54	4.43	10.25	5.93	1.3	1.43	1.97	0.00269863104906067	-2.05299	down	[I]	Lipid transport and metabolism	Molecular Function: 2-acylglycerol O-acyltransferase activity (GO:0003846);; Cellular Component: membrane (GO:0016020);; Cellular Component: integral component of membrane (GO:0016021);; Molecular Function: lipase activity (GO:0016298);;	K01054|4.1e-206|mtr:MTR_6g071475|K01054 acylglycerol lipase [EC:3.1.1.23] | (RefSeq) alpha/beta hydrolase family protein	Glycerolipid metabolism (ko00561)	[I]	Lipid transport and metabolism	Serine aminopeptidase, S33;; Alpha/beta hydrolase family;; alpha/beta hydrolase fold	--	I	Lipid transport and metabolism	uncharacterized protein LOC25496633 [Medicago truncatula]
TRINITY_DN13263_c0_g1	209	240	215	399	476	535	7.96	4.86	5.87	10.82	12.25	16.04	4.04918858635162e-05	1.05220607383301	up	[J]	Translation, ribosomal structure and biogenesis	Molecular Function: 3'-5'-exoribonuclease activity (GO:0000175);; Biological Process: mitochondrial RNA catabolic process (GO:0000957);; Biological Process: mitochondrial mRNA catabolic process (GO:0000958);; Biological Process: mitochondrial RNA processing (GO:0000963);; Biological Process: mitochondrial RNA 3'-end processing (GO:0000965);; Molecular Function: RNA binding (GO:0003723);; Molecula…	K00962|0.0e+00|mtr:MTR_6g005460|K00962 polyribonucleotide nucleotidyltransferase [EC:2.7.7.8] | (RefSeq) polyribonucleotide nucleotidyltransferase	RNA degradation (ko03018)	[R]	General function prediction only	3' exoribonuclease family, domain 1;; Polyribonucleotide nucleotidyltransferase, RNA binding domain;; 3' exoribonuclease family, domain 2;; S1 RNA binding domain	Polyribonucleotide nucleotidyltransferase 2, mitochondrial OS=Arabidopsis thaliana OX=3702 GN=PNP2 PE=2 SV=1	J	Translation, ribosomal structure and biogenesis	polyribonucleotide nucleotidyltransferase 2, mitochondrial [Medicago truncatula]
TRINITY_DN1994_c0_g2	183	198	220	513	547	490	11.23	10.47	12.26	27.45	28.71	27.01	5.81260693598465e-07	1.33636399098906	up	--	--	Molecular Function: DNA binding (GO:0003677);; Cellular Component: nucleus (GO:0005634);; Molecular Function: methyltransferase activity (GO:0008168);; Molecular Function: oxidoreductase activity (GO:0016491);; Biological Process: methylation (GO:0032259);;	--	--	--	--	--	Myb family transcription factor PHL8 OS=Arabidopsis thaliana OX=3702 GN=PHL8 PE=2 SV=1	K	Transcription	myb family transcription factor PHL8 isoform X2 [Medicago truncatula]
TRINITY_DN26502_c0_g1	148	26	151	17	13	13	44.55	7.23	45.56	4.85	3.62	3.78	0.00299565475040862	-2.95669	down	--	--	Molecular Function: ligase activity (GO:0016874);;	--	--	--	--	--	--	--	--	unknown [Medicago truncatula]
TRINITY_DN11597_c0_g1	1055	1229	676	257	532	363	19.21	20.24	11.32	4.46	8.68	6.15	0.00193817610114193	-1.3859	down	[I]	Lipid transport and metabolism	Molecular Function: acetate-CoA ligase activity (GO:0003987);; Cellular Component: integral component of membrane (GO:0016021);;	K01895|2.0e-38|egr:104453510|K01895 acetyl-CoA synthetase [EC:6.2.1.1] | (RefSeq) acetyl-coenzyme A synthetase, chloroplastic/glyoxysomal	Glycolysis / Gluconeogenesis (ko00010);; Pyruvate metabolism (ko00620);; Glyoxylate and dicarboxylate metabolism (ko00630);; Propanoate metabolism (ko00640);; Carbon metabolism (ko01200)	[I]	Lipid transport and metabolism	AMP-binding enzyme	Probable acyl-activating enzyme 17, peroxisomal OS=Arabidopsis thaliana OX=3702 GN=AAE17 PE=2 SV=1	I	Lipid transport and metabolism	probable acyl-activating enzyme 17, peroxisomal [Medicago truncatula]
TRINITY_DN2530_c0_g1	992	1343	1303	4352	2203	4398	30.91	39.66	39.81	141.38	66.63	136.28	0.000160721265490233	1.56140039005351	up	--	--	Molecular Function: molecular_function (GO:0003674);; Molecular Function: nucleic acid binding (GO:0003676);; Molecular Function: RNA binding (GO:0003723);; Molecular Function: catalytic activity (GO:0003824);; Molecular Function: nuclease activity (GO:0004518);; Molecular Function: endonuclease activity (GO:0004519);; Molecular Function: binding (GO:0005488);; Cellular Component: cellular_compon…	K22262|4.2e-98|qsu:112034235|K22262 WD repeat and FYVE domain-containing protein 3 | (RefSeq) protein SPIRRIG	--	[R]	General function prediction only	PPR repeat family;; PPR repeat;; Pentatricopeptide repeat domain;; PPR repeat;; Pentacotripeptide-repeat region of PRORP;; PPR repeat family;; PPR repeat;; PPR repeat;; Pentatricopeptide repeat domain	Pentatricopeptide repeat-containing protein At2g39620 OS=Arabidopsis thaliana OX=3702 GN=PCMP-E33 PE=3 SV=1	S	Function unknown	pentatricopeptide repeat-containing protein At2g39620 [Medicago truncatula]
TRINITY_DN4648_c0_g1	275	465	434	181	197	185	7.98	11.05	9.9	4.86	4.68	4.59	0.00898735450296513	-1.09312	down	--	--	Molecular Function: RNA binding (GO:0003723);; Molecular Function: metal ion binding (GO:0046872);;	--	--	--	--	OST-HTH/LOTUS domain;; RNA recognition motif. (a.k.a. RRM, RBD, or RNP domain);; Zinc finger C-x8-C-x5-C-x3-H type (and similar)	Zinc finger CCCH domain-containing protein 18 OS=Arabidopsis thaliana OX=3702 GN=At2g05160 PE=2 SV=1	A	RNA processing and modification	zinc finger CCCH domain-containing protein 18 [Medicago truncatula]
TRINITY_DN891_c0_g1	1017	1496	2864	429	685	615	48.71	63.81	142.14	20.6	34.8	30.5	0.00255604363142333	-1.69947	down	--	--	--	K03046|5.8e-06|nto:108945874|K03046 DNA-directed RNA polymerase subunit beta' [EC:2.7.7.6] | (RefSeq) uncharacterized protein LOC108945874	RNA polymerase (ko03020)	--	--	--	--	S	Function unknown	hypothetical protein Lal_00042261 [Lupinus albus]
TRINITY_DN6713_c1_g1	1010	510	282	175	176	91	57.35	28.38	15.89	10.6	8.56	5.03	0.00256668174077453	-2.02	down	[Q]	Secondary metabolites biosynthesis, transport and catabolism	Biological Process: response to light stimulus (GO:0009416);; Biological Process: gibberellin catabolic process (GO:0045487);; Molecular Function: metal ion binding (GO:0046872);; Molecular Function: dioxygenase activity (GO:0051213);; Molecular Function: C-19 gibberellin 2-beta-dioxygenase activity (GO:0052634);;	K04125|3.1e-128|mtr:MTR_2g070870|K04125 gibberellin 2beta-dioxygenase [EC:1.14.11.13] | (RefSeq) plant gibberellin 2-oxidase	Diterpenoid biosynthesis (ko00904)	[QR]	Secondary metabolites biosynthesis, transport and catabolism;; General function prediction only	non-haem dioxygenase in morphine synthesis N-terminal;; 2OG-Fe(II) oxygenase superfamily	Gibberellin 2-beta-dioxygenase 1 OS=Pisum sativum OX=3888 GN=GA2OX1 PE=1 SV=1	Q	Secondary metabolites biosynthesis, transport and catabolism	gibberellin 2-beta-dioxygenase 1 [Medicago truncatula]
TRINITY_DN5715_c0_g1	31	26	53	157	180	135	7.85	6.1	13.37	38	42.29	32.93	0.000245186109212138	2.06132742590731	up	[O]	Posttranslational modification, protein turnover, chaperones	Molecular Function: ATP binding (GO:0005524);;	K03283|1.4e-99|cam:101501931|K03283 heat shock 70kDa protein 1/2/6/8 | (RefSeq) heat shock cognate 70 kDa protein 2	Spliceosome (ko03040);; Protein processing in endoplasmic reticulum (ko04141);; Endocytosis (ko04144)	[O]	Posttranslational modification, protein turnover, chaperones	Hsp70 protein;; NAD-specific glutamate dehydrogenase	Heat shock 70 kDa protein 4 OS=Arabidopsis thaliana OX=3702 GN=HSP70-4 PE=1 SV=1	O	Posttranslational modification, protein turnover, chaperones	heat shock cognate 70 kDa [Trifolium pratense]
TRINITY_DN6830_c0_g1	98	307	55	7	18	5	7.67	22.41	4.16	0.54	1.31	0.37	6.28278025332594e-05	-3.9384	down	--	--	Molecular Function: zinc ion binding (GO:0008270);;	--	--	--	--	B-box zinc finger	--	S	Function unknown	zinc finger protein CONSTANS-LIKE 4 [Medicago truncatula]
TRINITY_DN9614_c0_g1	56	75	58	156	279	221	2.09	2.61	2.08	5.75	9.66	7.82	4.02761448775614e-05	1.76119941154944	up	[V]	Defense mechanisms	Molecular Function: antiporter activity (GO:0015297);; Cellular Component: membrane (GO:0016020);; Cellular Component: integral component of membrane (GO:0016021);; Molecular Function: transmembrane transporter activity (GO:0022857);; Molecular Function: xenobiotic transporter activity (GO:0042910);;	K03327|3.0e-251|mtr:MTR_7g087410|K03327 multidrug resistance protein, MATE family | (RefSeq) MATE efflux family protein	--	[R]	General function prediction only	MatE	Protein DETOXIFICATION 21 OS=Arabidopsis thaliana OX=3702 GN=DTX21 PE=1 SV=1	V	Defense mechanisms	protein DETOXIFICATION 21 isoform X1 [Medicago truncatula]
TRINITY_DN10184_c0_g1	1850	1054	356	293	256	217	29.78	14.06	5.05	4.36	3.73	3.54	0.00225830969371626	-2.08167	down	--	--	Biological Process: defense response (GO:0006952);; Molecular Function: hydrolase activity (GO:0016787);; Molecular Function: ADP binding (GO:0043531);;	K13457|0.0e+00|mtr:MTR_3g011480|K13457 disease resistance protein RPM1 | (RefSeq) LRR and NB-ARC domain disease resistance protein	Plant-pathogen interaction (ko04626)	[T]	Signal transduction mechanisms	NB-ARC domain;; Rx N-terminal domain	Putative disease resistance protein At1g50180 OS=Arabidopsis thaliana OX=3702 GN=At1g50180 PE=3 SV=2	T	Signal transduction mechanisms	disease resistance protein RPM1 isoform X2 [Medicago truncatula]
TRINITY_DN6245_c0_g1	1430	1012	928	317	233	418	46.87	21.62	22.09	9.03	5.13	10.09	9.08220635264642e-08	-1.82757	down	[QV]	Secondary metabolites biosynthesis, transport and catabolism;; Defense mechanisms	Molecular Function: iron ion binding (GO:0005506);; Cellular Component: membrane (GO:0016020);; Cellular Component: integral component of membrane (GO:0016021);; Molecular Function: oxidoreductase activity, acting on paired donors, with incorporation or reduction of molecular oxygen, NAD(P)H as one donor, and incorporation of one atom of oxygen (GO:0016709);; Molecular Function: heme binding (GO:…	K23136|2.1e-152|gra:105769156|K23136 fraxetin 5-hydroxylase [EC:1.14.14.164] | (RefSeq) uncharacterized LOC105769156	--	[Q]	Secondary metabolites biosynthesis, transport and catabolism	Cytochrome P450	Cytochrome P450 82A3 OS=Glycine max OX=3847 GN=CYP82A3 PE=2 SV=1	Q	Secondary metabolites biosynthesis, transport and catabolism	cytochrome P450 82A1 [Medicago truncatula]
TRINITY_DN28_c0_g1	35792	42330	52308	2036	769	210	2298.9	2164.11	2984.63	135.71	43.71	10.37	5.96712701671082e-08	-5.42033	down	--	--	Molecular Function: ferroxidase activity (GO:0004322);; Biological Process: iron ion transport (GO:0006826);; Biological Process: cellular iron ion homeostasis (GO:0006879);; Molecular Function: ferric iron binding (GO:0008199);;	K00522|1.7e-13|mtr:MTR_4g014540|K00522 ferritin heavy chain [EC:1.16.3.2] | (RefSeq) ferritin	--	[P]	Inorganic ion transport and metabolism	--	Ferritin-3, chloroplastic OS=Vigna unguiculata OX=3917 PE=2 SV=1	P	Inorganic ion transport and metabolism	ferritin-3 [Trifolium pratense]
TRINITY_DN1015_c0_g1	350	756	583	1461	1301	1375	15.37	35.43	31.23	72.36	60.43	69.26	0.00293416358922316	1.26575492841589	up	--	--	Molecular Function: UDP-glycosyltransferase activity (GO:0008194);;	K13691|4.4e-49|nsy:104231869|K13691 pathogen-inducible salicylic acid glucosyltransferase [EC:2.4.1.-] | (RefSeq) UDP-glycosyltransferase 74F1-like	--	[GC]	Carbohydrate transport and metabolism;; Energy production and conversion	UDP-glucoronosyl and UDP-glucosyl transferase	UDP-glycosyltransferase 87A1 OS=Arabidopsis thaliana OX=3702 GN=UGT87A1 PE=2 SV=1	--	--	UDP-glycosyltransferase 87A1 [Cicer arietinum]
TRINITY_DN22789_c0_g1	23	47	213	1907	1463	791	0.92	1.75	8.15	74.95	54.09	29.83	0.00552600116253787	3.82097102720306	up	[Q]	Secondary metabolites biosynthesis, transport and catabolism	Biological Process: biosynthetic process (GO:0009058);; Molecular Function: naringenin-chalcone synthase activity (GO:0016210);;	K00660|4.5e-186|mtr:MTR_7g084300|K00660 chalcone synthase [EC:2.3.1.74] | (RefSeq) chalcone and stilbene synthase family protein	Flavonoid biosynthesis (ko00941);; Circadian rhythm - plant (ko04712)	--	--	Chalcone and stilbene synthases, N-terminal domain;; Chalcone and stilbene synthases, C-terminal domain;; 3-Oxoacyl-[acyl-carrier-protein (ACP)] synthase III C terminal;; 3-Oxoacyl-[acyl-carrier-protein (ACP)] synthase III;; FAE1/Type III polyketide synthase-like protein	Chalcone synthase OS=Vitis vinifera OX=29760 GN=CHS PE=2 SV=1	H	Coenzyme transport and metabolism	chalcone synthase [Medicago truncatula]
TRINITY_DN3538_c0_g2	2274	3245	3674	9567	12888	9755	95	135.2	154.28	420.56	506.87	413.06	1.10264349872064e-08	1.77124356713767	up	--	--	Molecular Function: catalytic activity (GO:0003824);;	K09753|1.9e-09|cmos:111456058|K09753 cinnamoyl-CoA reductase [EC:1.2.1.44] | (RefSeq) cinnamoyl-CoA reductase 1-like	Phenylpropanoid biosynthesis (ko00940)	[V]	Defense mechanisms	--	--	V	Defense mechanisms	hypothetical protein TanjilG_21450 [Lupinus angustifolius]
TRINITY_DN13735_c0_g2	384	320	359	146	208	159	16.91	12.91	15.3	6.43	8.62	6.69	0.00147627318155715	-1.08297	down	--	--	Molecular Function: ubiquitin activating enzyme activity (GO:0004839);; Cellular Component: nucleus (GO:0005634);; Cellular Component: cytoplasm (GO:0005737);; Molecular Function: transferase activity, transferring acyl groups (GO:0016746);;	--	--	[S]	Function unknown	Armadillo/beta-catenin-like repeat	--	L	Replication, recombination and repair	U-box domain-containing protein 1 [Medicago truncatula]
TRINITY_DN1376_c0_g1	245	322	229	83	148	69	8.74	13.64	9.13	3.31	4.86	2.61	0.00704018825767174	-1.42923	down	--	--	--	--	--	--	--	--	--	--	--	uncharacterized protein LOC25480955 [Medicago truncatula]
TRINITY_DN2259_c0_g1	1040	852	992	318	568	407	36.05	27.6	33.03	10.9	18.3	13.39	0.000712484848185212	-1.19423	down	[QV]	Secondary metabolites biosynthesis, transport and catabolism;; Defense mechanisms	Molecular Function: iron ion binding (GO:0005506);; Cellular Component: endoplasmic reticulum (GO:0005783);; Biological Process: gibberellin biosynthetic process (GO:0009686);; Cellular Component: chloroplast outer membrane (GO:0009707);; Biological Process: ent-kaurene oxidation to kaurenoic acid (GO:0010241);; Cellular Component: integral component of membrane (GO:0016021);; Molecular Function:…	K04122|1.7e-260|mtr:MTR_2g105360|K04122 ent-kaurene oxidase [EC:1.14.14.86] | (RefSeq) cytochrome P450 family Ent-kaurenoic acid oxidase	Diterpenoid biosynthesis (ko00904)	[Q]	Secondary metabolites biosynthesis, transport and catabolism	Cytochrome P450	Ent-kaurene oxidase OS=Salvia miltiorrhiza OX=226208 GN=KO PE=1 SV=1	Q	Secondary metabolites biosynthesis, transport and catabolism	ent-kaurene oxidase, chloroplastic [Medicago truncatula]
TRINITY_DN44497_c0_g1	182	39	1546	20	9	2	15.36	3.07	126.44	1.66	0.71	0.16	0.00552600116253787	-5.88221	down	--	--	Molecular Function: nucleic acid binding (GO:0003676);; Molecular Function: poly(A)-specific ribonuclease activity (GO:0004535);; Cellular Component: CCR4-NOT complex (GO:0030014);;	K12581|7.2e-109|cam:101496250|K12581 CCR4-NOT transcription complex subunit 7/8 | (RefSeq) probable CCR4-associated factor 1 homolog 11	RNA degradation (ko03018)	[A]	RNA processing and modification	CAF1 family ribonuclease	Probable CCR4-associated factor 1 homolog 9 OS=Arabidopsis thaliana OX=3702 GN=CAF1-9 PE=2 SV=1	A	RNA processing and modification	probable CCR4-associated factor 1 homolog 9 [Medicago truncatula]
TRINITY_DN106_c0_g1	6491	2184	2465	555	1593	1207	516.23	152.94	182.07	41.28	112.57	85.81	0.00915223201037187	-1.76508	down	[O]	Posttranslational modification, protein turnover, chaperones	Cellular Component: cellular_component (GO:0005575);; Cellular Component: intracellular (GO:0005622);; Cellular Component: cell (GO:0005623);; Cellular Component: nucleus (GO:0005634);; Cellular Component: cytoplasm (GO:0005737);; Cellular Component: chloroplast (GO:0009507);; Cellular Component: plastid (GO:0009536);; Cellular Component: organelle (GO:0043226);; Cellular Component: membrane-boun…	K03686|4.9e-10|nau:109207566|K03686 molecular chaperone DnaJ | (RefSeq) chaperone protein dnaJ A6, chloroplastic-like isoform X1	--	[O]	Posttranslational modification, protein turnover, chaperones	DnaJ domain	Chaperone protein dnaJ 11, chloroplastic OS=Arabidopsis thaliana OX=3702 GN=ATJ11 PE=1 SV=2	O	Posttranslational modification, protein turnover, chaperones	chaperone DnaJ-like protein [Medicago sativa]
TRINITY_DN2400_c1_g1	2934	2232	2006	338	1121	1048	130.97	91.33	81.08	15.3	48.82	44.77	0.00518409785706629	-1.56359	down	--	--	Molecular Function: ubiquitin activating enzyme activity (GO:0004839);; Biological Process: ubiquitin-dependent protein catabolic process (GO:0006511);; Molecular Function: transferase activity, transferring acyl groups (GO:0016746);; Molecular Function: ubiquitin-like protein conjugating enzyme binding (GO:0044390);; Molecular Function: metal ion binding (GO:0046872);; Molecular Function: ubiqui…	K10666|1.6e-102|mtr:MTR_8g465910|K10666 E3 ubiquitin-protein ligase RNF5 [EC:2.3.2.27] | (RefSeq) E3 ubiquitin-protein ligase RMA1H1-like protein	Protein processing in endoplasmic reticulum (ko04141)	[O]	Posttranslational modification, protein turnover, chaperones	Zinc finger, C3HC4 type (RING finger);; RING-type zinc-finger;; Zinc finger, C3HC4 type (RING finger);; zinc-RING finger domain;; Zinc finger, C3HC4 type (RING finger)	E3 ubiquitin-protein ligase RMA1H1 OS=Capsicum annuum OX=4072 GN=RMA1H1 PE=1 SV=1	O	Posttranslational modification, protein turnover, chaperones	E3 ubiquitin-protein ligase RMA1H1 [Medicago truncatula]
TRINITY_DN435_c0_g1	2740	1682	1565	831	1070	977	183.83	105.33	101.43	54.85	66.69	62.36	0.00211797766676207	-1.08109	down	--	--	Molecular Function: transcription regulatory region sequence-specific DNA binding (GO:0000976);; Molecular Function: transcription factor activity, sequence-specific DNA binding (GO:0003700);; Cellular Component: nucleus (GO:0005634);; Molecular Function: sequence-specific DNA binding (GO:0043565);; Biological Process: positive regulation of transcription, DNA-templated (GO:0045893);;	--	--	--	--	bZIP transcription factor;; Basic region leucine zipper	bZIP transcription factor 53 OS=Arabidopsis thaliana OX=3702 GN=BZIP53 PE=1 SV=1	K	Transcription	bZIP transcription factor 53 [Medicago truncatula]
TRINITY_DN3657_c0_g1	511	573	528	193	287	261	14.71	15.82	14.98	5.92	8.3	7.67	3.1406512719496e-05	-1.15636	down	--	--	Cellular Component: exocyst (GO:0000145);; Biological Process: exocytosis (GO:0006887);; Biological Process: protein transport (GO:0015031);; Cellular Component: integral component of membrane (GO:0016021);;	K07195|7.0e-59|csat:104739264|K07195 exocyst complex component 7 | (RefSeq) exocyst complex component EXO70B1-like	--	[U]	Intracellular trafficking, secretion, and vesicular transport	Exo70 exocyst complex subunit	Exocyst complex component EXO70B1 OS=Arabidopsis thaliana OX=3702 GN=EXO70B1 PE=1 SV=1	U	Intracellular trafficking, secretion, and vesicular transport	leucine zipper protein [Trifolium pratense]
TRINITY_DN2659_c1_g1	211	222	195	89	119	111	11.72	10.61	10.09	4.36	5.6	6	0.00321918133368312	-1.0081	down	--	--	Biological Process: autophagy (GO:0006914);;	K17888|1.3e-118|mtr:MTR_8g010140|K17888 ubiquitin-like-conjugating enzyme ATG10 | (RefSeq) autophagocytosis-associated family protein	Autophagy - other (ko04136)	[S]	Function unknown	Autophagocytosis associated protein, active-site domain	Ubiquitin-like-conjugating enzyme ATG10 OS=Arabidopsis thaliana OX=3702 GN=ATG10 PE=1 SV=1	S	Function unknown	ubiquitin-like-conjugating enzyme ATG10 [Medicago truncatula]
TRINITY_DN8124_c0_g1	903	307	282	114	161	149	33.86	7.3	5.08	2.32	3.21	2.74	0.00491602792869637	-1.83363	down	[M]	Cell wall/membrane/envelope biogenesis	Molecular Function: protein serine/threonine kinase activity (GO:0004674);; Molecular Function: ATP binding (GO:0005524);; Cellular Component: plasma membrane (GO:0005886);; Cellular Component: integral component of membrane (GO:0016021);; Biological Process: protein autophosphorylation (GO:0046777);;	K13418|1.4e-66|cmax:111479323|K13418 somatic embryogenesis receptor kinase 1 [EC:2.7.10.1 2.7.11.1] | (RefSeq) somatic embryogenesis receptor kinase 2-like	--	--	--	Protein tyrosine and serine/threonine kinase;; Protein kinase domain;; Malectin domain;; Leucine rich repeat;; Leucine Rich repeats (2 copies);; Leucine Rich Repeat	Probable LRR receptor-like serine/threonine-protein kinase At1g07650 OS=Arabidopsis thaliana OX=3702 GN=At1g07650 PE=1 SV=1	T	Signal transduction mechanisms	probable LRR receptor-like serine/threonine-protein kinase At1g07650 isoform X3 [Medicago truncatula]
TRINITY_DN9565_c0_g1	216	60	60	12	22	24	9.85	2.55	2.63	0.54	0.93	1.04	0.0050362717055346	-2.56028	down	--	--	Molecular Function: protein phosphatase inhibitor activity (GO:0004864);; Cellular Component: nucleus (GO:0005634);; Cellular Component: cytoplasm (GO:0005737);; Biological Process: abscisic acid-activated signaling pathway (GO:0009738);; Molecular Function: abscisic acid binding (GO:0010427);; Molecular Function: signaling receptor activity (GO:0038023);; Biological Process: regulation of protei…	K14496|2.0e-102|mtr:MTR_5g083270|K14496 abscisic acid receptor PYR/PYL family | (RefSeq) abscisic acid receptor	MAPK signaling pathway - plant (ko04016);; Plant hormone signal transduction (ko04075)	--	--	Polyketide cyclase / dehydrase and lipid transport	Abscisic acid receptor PYL4 OS=Arabidopsis thaliana OX=3702 GN=PYL4 PE=1 SV=1	S	Function unknown	abscisic acid receptor PYL4 [Medicago truncatula]
TRINITY_DN5689_c0_g1	41588	25892	36554	13052	21203	17796	1694.67	985.76	1437.37	506.02	799.08	689.84	0.0042589498807704	-1.03871	down	[O]	Posttranslational modification, protein turnover, chaperones	Molecular Function: cysteine-type endopeptidase activity (GO:0004197);; Cellular Component: extracellular space (GO:0005615);; Cellular Component: lysosome (GO:0005764);; Biological Process: proteolysis involved in cellular protein catabolic process (GO:0051603);;	K01373|1.8e-99|mtr:MTR_1g023210|K01373 cathepsin F [EC:3.4.22.41] | (RefSeq) papain family cysteine protease	Plant-pathogen interaction (ko04626)	[O]	Posttranslational modification, protein turnover, chaperones	Papain family cysteine protease;; Cathepsin propeptide inhibitor domain (I29);; Papain family cysteine protease;; Papain family cysteine protease	Cysteine proteinase 15A OS=Pisum sativum OX=3888 PE=2 SV=1	O	Posttranslational modification, protein turnover, chaperones	unknown [Medicago truncatula]
TRINITY_DN2080_c0_g1	1011	865	447	224	380	314	53.62	42.3	22.02	12.3	18.41	14.95	0.0038706861237566	-1.35933	down	[P]	Inorganic ion transport and metabolism	Molecular Function: carbonate dehydratase activity (GO:0004089);; Cellular Component: mitochondrion (GO:0005739);; Molecular Function: zinc ion binding (GO:0008270);; Biological Process: cyanate catabolic process (GO:0009440);; Biological Process: carbon utilization (GO:0015976);;	K01673|4.3e-154|mtr:MTR_5g066060|K01673 carbonic anhydrase [EC:4.2.1.1] | (RefSeq) carbonic anhydrase family protein	Nitrogen metabolism (ko00910)	[P]	Inorganic ion transport and metabolism	Carbonic anhydrase	Beta carbonic anhydrase 5, chloroplastic OS=Arabidopsis thaliana OX=3702 GN=BCA5 PE=2 SV=1	P	Inorganic ion transport and metabolism	beta carbonic anhydrase 5, chloroplastic isoform X1 [Medicago truncatula]
TRINITY_DN2124_c0_g1	4134	5875	2812	13055	13917	11799	133.29	177.82	87.46	418.3	417.78	363.14	1.99250842660905e-06	1.58554451524622	up	[I]	Lipid transport and metabolism	Molecular Function: phospholipase activity (GO:0004620);; Molecular Function: triglyceride lipase activity (GO:0004806);; Biological Process: lipid metabolic process (GO:0006629);; Molecular Function: phosphatidylcholine 1-acylhydrolase activity (GO:0008970);; Cellular Component: chloroplast (GO:0009507);; Molecular Function: galactolipase activity (GO:0047714);;	K16818|4.1e-71|atr:18428292|K16818 phospholipase A1 [EC:3.1.1.32] | (RefSeq) phospholipase A(1) DAD1, chloroplastic	Glycerophospholipid metabolism (ko00564);; alpha-Linolenic acid metabolism (ko00592)	[I]	Lipid transport and metabolism	Lipase (class 3)	Phospholipase A1-Igamma3, chloroplastic OS=Arabidopsis thaliana OX=3702 GN=At1g51440 PE=1 SV=1	I	Lipid transport and metabolism	phospholipase A1-Igamma3, chloroplastic [Medicago truncatula]
TRINITY_DN628_c1_g1	1675	1659	2488	826	948	1056	56.08	52.14	80.14	27.47	29.55	33.52	0.0016000731189071	-1.0871	down	[T]	Signal transduction mechanisms	Molecular Function: protein serine/threonine kinase activity (GO:0004674);; Molecular Function: ATP binding (GO:0005524);; Biological Process: signal transduction (GO:0007165);;	K12761|5.8e-220|mtr:MTR_7g072605|K12761 carbon catabolite-derepressing protein kinase [EC:2.7.11.1] | (RefSeq) CBL-interacting kinase	--	[T]	Signal transduction mechanisms	Protein kinase domain;; Protein tyrosine and serine/threonine kinase;; NAF domain;; Kinase-like;; Phosphotransferase enzyme family	CBL-interacting serine/threonine-protein kinase 14 OS=Arabidopsis thaliana OX=3702 GN=CIPK14 PE=1 SV=1	T	Signal transduction mechanisms	CBL-interacting serine/threonine-protein kinase 11 [Medicago truncatula]
TRINITY_DN775_c0_g1	4834	7594	4943	2723	2474	2205	377.02	555.33	373.53	207.55	179.89	163.1	6.44732231157712e-05	-1.24631	down	--	--	Cellular Component: nucleosome (GO:0000786);; Molecular Function: double-stranded DNA binding (GO:0003690);; Cellular Component: nucleus (GO:0005634);; Biological Process: nucleosome assembly (GO:0006334);; Biological Process: regulation of transcription, DNA-templated (GO:0006355);; Biological Process: nucleosome positioning (GO:0016584);; Biological Process: chromosome condensation (GO:0030261)…	K11275|2.8e-35|mtr:MTR_1g070390|K11275 histone H1/5 | (RefSeq) linker histone H1 and h5 family protein	--	--	--	linker histone H1 and H5 family	Histone H1 OS=Pisum sativum OX=3888 PE=2 SV=1	B	Chromatin structure and dynamics	histone H1 [Medicago truncatula]
TRINITY_DN16748_c0_g1	22276	25037	16012	7198	13253	9222	1004.62	1051.01	684.81	318.23	563.56	390.39	0.00214769389143218	-1.11905	down	--	--	Cellular Component: chloroplast (GO:0009507);;	K12198|7.8e-15|sita:101765827|K12198 charged multivesicular body protein 5 | (RefSeq) vacuolar protein sorting-associated protein 60.1	Endocytosis (ko04144)	--	--	Light regulated protein Lir1	Light-regulated protein 1, chloroplastic OS=Arabidopsis thaliana OX=3702 GN=LIR1 PE=1 SV=1	S	Function unknown	hypothetical protein TSUD_322990 [Trifolium subterraneum]
TRINITY_DN47680_c0_g1	268	207	220	393	451	759	48.61	34.91	39.32	68.89	75.96	131.95	0.00522360671857866	1.16186067737615	up	--	--	Cellular Component: mitochondrial outer membrane (GO:0005741);; Biological Process: intracellular protein transport (GO:0006886);; Cellular Component: integral component of membrane (GO:0016021);;	K17769|7.9e-35|mtr:MTR_1g069560|K17769 mitochondrial import receptor subunit TOM22 | (RefSeq) translocase of outer membrane complex, subunit TOM22	--	[U]	Intracellular trafficking, secretion, and vesicular transport	--	Mitochondrial import receptor subunit TOM9-2 OS=Arabidopsis thaliana OX=3702 GN=TOM9-2 PE=1 SV=3	U	Intracellular trafficking, secretion, and vesicular transport	mitochondrial import receptor subunit TOM9-2 [Medicago truncatula]
TRINITY_DN3147_c0_g1	785	536	1396	5019	10884	10645	69.04	44.01	124.6	444.1	945.71	929.17	3.18086254935109e-11	3.21868912783598	up	--	--	Cellular Component: chloroplast thylakoid membrane (GO:0009535);; Cellular Component: integral component of membrane (GO:0016021);;	K17290|6.8e-09|apro:F751_3177|K17290 oxidoreductase [EC:1.1.1.-] | (RefSeq) Oxidoreductase HTATIP2	--	--	--	Chlorophyll A-B binding protein	Early light-induced protein, chloroplastic OS=Pisum sativum OX=3888 PE=2 SV=1	S	Function unknown	putative chlorophyll A-B binding protein [Medicago truncatula]
TRINITY_DN2405_c0_g1	5351	5134	6284	13571	9465	12824	87.93	78.33	98.25	219.82	144.32	198.79	0.000468583915621974	1.06639152924817	up	[O]	Posttranslational modification, protein turnover, chaperones	Molecular Function: ATP binding (GO:0005524);; Cellular Component: endoplasmic reticulum (GO:0005783);; Biological Process: protein folding (GO:0006457);; Cellular Component: perinuclear region of cytoplasm (GO:0048471);; Molecular Function: unfolded protein binding (GO:0051082);;	K09487|0.0e+00|mtr:MTR_1g025430|K09487 heat shock protein 90kDa beta | (RefSeq) heat shock protein 81-2	Protein processing in endoplasmic reticulum (ko04141);; Plant-pathogen interaction (ko04626)	[O]	Posttranslational modification, protein turnover, chaperones	Hsp90 protein;; Histidine kinase-, DNA gyrase B-, and HSP90-like ATPase;; Histidine kinase-, DNA gyrase B-, and HSP90-like ATPase	Endoplasmin homolog OS=Catharanthus roseus OX=4058 GN=HSP90 PE=2 SV=1	O	Posttranslational modification, protein turnover, chaperones	endoplasmin homolog [Medicago truncatula]
TRINITY_DN759_c0_g3	88	30	475	13	19	11	4.92	1.57	25.61	0.72	0.99	0.58	0.00141555312954904	-3.86985	down	[M]	Cell wall/membrane/envelope biogenesis	Cellular Component: Golgi apparatus (GO:0005794);; Molecular Function: transferase activity, transferring glycosyl groups (GO:0016757);;	K20893|1.7e-110|cpap:110816488|K20893 probable galacturonosyltransferase-like 1 [EC:2.4.1.-] | (RefSeq) probable galacturonosyltransferase-like 2	--	--	--	Glycosyl transferase family 8;; Glucosyltransferase 24	Probable galacturonosyltransferase-like 9 OS=Arabidopsis thaliana OX=3702 GN=GATL9 PE=2 SV=1	G	Carbohydrate transport and metabolism	probable galacturonosyltransferase-like 10 [Medicago truncatula]
TRINITY_DN14278_c0_g1	29	89	58	241	200	195	1.33	2.54	0.69	5.16	5.7	3.09	0.00326446788416309	1.83310640242152	up	[GI]	Carbohydrate transport and metabolism;; Lipid transport and metabolism	Cellular Component: extracellular region (GO:0005576);; Cellular Component: cell wall (GO:0005618);; Molecular Function: pectinesterase activity (GO:0030599);; Biological Process: cell wall modification (GO:0042545);; Molecular Function: aspartyl esterase activity (GO:0045330);; Biological Process: pectin catabolic process (GO:0045490);;	K01051|7.3e-98|cam:101495273|K01051 pectinesterase [EC:3.1.1.11] | (RefSeq) pectinesterase/pectinesterase inhibitor PPE8B-like	Pentose and glucuronate interconversions (ko00040)	--	--	Pectinesterase	Pectinesterase/pectinesterase inhibitor PPE8B OS=Prunus persica OX=3760 PE=2 SV=1	G	Carbohydrate transport and metabolism	pectinesterase/pectinesterase inhibitor PPE8B-like isoform X2 [Cicer arietinum]
TRINITY_DN10859_c0_g2	32	115	46	11	7	1	1.8	6.01	2.5	1.15	0.34	0.06	0.00777978687610092	-3.32801	down	--	--	Molecular Function: ADP binding (GO:0043531);;	K15042|8.5e-14|cit:102625791|K15042 importin subunit alpha-6/7 | (RefSeq) importin subunit alpha-1a-like	--	--	--	--	--	T	Signal transduction mechanisms	uncharacterized protein LOC101509145 [Cicer arietinum]
TRINITY_DN4156_c0_g1	77	109	90	221	194	278	3.93	2.27	2.49	8.03	6.97	8.48	0.00100574868512274	1.29595571655929	up	--	--	Cellular Component: cytoplasm (GO:0005737);; Biological Process: actin polymerization or depolymerization (GO:0008154);; Cellular Component: actin cytoskeleton (GO:0015629);; Biological Process: actin filament severing (GO:0051014);; Molecular Function: actin filament binding (GO:0051015);;	K05768|0.0e+00|cpep:111785129|K05768 gelsolin | (RefSeq) villin-4-like isoform X1	--	[Z]	Cytoskeleton	Gelsolin repeat;; Villin headpiece domain	Villin-4 OS=Arabidopsis thaliana OX=3702 GN=VLN4 PE=1 SV=1	Z	Cytoskeleton	villin-4 [Medicago truncatula]
TRINITY_DN5198_c2_g2	38	44	40	157	148	170	1.66	1.49	1.4	5.81	4.99	6.75	1.72040391469635e-07	1.93238600573425	up	[M]	Cell wall/membrane/envelope biogenesis	Molecular Function: UDP-glucose 4-epimerase activity (GO:0003978);; Biological Process: galactose metabolic process (GO:0006012);; Cellular Component: integral component of membrane (GO:0016021);; Molecular Function: UDP-arabinose 4-epimerase activity (GO:0050373);;	K12448|3.8e-233|mtr:MTR_8g089180|K12448 UDP-arabinose 4-epimerase [EC:5.1.3.5] | (RefSeq) UDP-D-glucose/UDP-D-galactose 4-epimerase	Amino sugar and nucleotide sugar metabolism (ko00520)	[M]	Cell wall/membrane/envelope biogenesis	GDP-mannose 4,6 dehydratase;; NAD dependent epimerase/dehydratase family;; 3-beta hydroxysteroid dehydrogenase/isomerase family;; Polysaccharide biosynthesis protein;; RmlD substrate binding domain;; NAD(P)H-binding;; Male sterility protein	UDP-arabinose 4-epimerase 1 OS=Arabidopsis thaliana OX=3702 GN=MUR4 PE=1 SV=1	G	Carbohydrate transport and metabolism	UDP-arabinose 4-epimerase 1 [Medicago truncatula]
TRINITY_DN3837_c0_g1	474	464	226	96	110	90	15.57	14.25	7.13	3.12	3.36	2.81	2.99766617805118e-06	-1.9857	down	--	--	Cellular Component: integral component of membrane (GO:0016021);;	--	--	--	--	Plant protein of unknown function	--	S	Function unknown	UPF0481 protein At3g47200-like protein [Trifolium pratense]
TRINITY_DN12389_c0_g1	9	11	8	69	55	30	1.1	1.26	0.96	8.25	6.26	3.53	0.00594468449895614	2.45518887390935	up	--	--	Molecular Function: electron carrier activity (GO:0009055);;	--	--	--	--	Plastocyanin-like domain	Basic blue protein OS=Arabidopsis thaliana OX=3702 GN=ARPN PE=2 SV=2	S	Function unknown	unknown [Medicago truncatula]
TRINITY_DN5755_c0_g2	652	502	478	155	203	134	27.24	15.67	13.59	5.22	6.65	3.7	5.81149808374204e-08	-1.75157	down	--	--	Cellular Component: ubiquitin ligase complex (GO:0000151);; Molecular Function: protein binding (GO:0005515);; Cellular Component: cellular_component (GO:0005575);; Cellular Component: intracellular (GO:0005622);; Cellular Component: cell (GO:0005623);; Cellular Component: cullin-RING ubiquitin ligase complex (GO:0031461);; Cellular Component: Cul3-RING ubiquitin ligase complex (GO:0031463);; Cel…	K14308|1.7e-25|bna:106359187|K14308 nuclear pore complex protein Nup54 | (RefSeq) LOW QUALITY PROTEIN: uncharacterized protein LOC106359187	RNA transport (ko03013)	[R]	General function prediction only	Kelch motif;; Kelch motif;; Kelch motif;; Galactose oxidase, central domain;; Kelch motif;; F-box domain;; Galactose oxidase, central domain	F-box/kelch-repeat protein At1g67480 OS=Arabidopsis thaliana OX=3702 GN=At1g67480 PE=2 SV=1	S	Function unknown	F-box/kelch-repeat protein At1g67480 [Medicago truncatula]
TRINITY_DN46032_c0_g1	408	99	177	48	14	4	41.77	9.45	17.61	4.81	1.33	0.39	0.00347887057205359	-3.34167	down	[P]	Inorganic ion transport and metabolism	Molecular Function: iron ion transmembrane transporter activity (GO:0005381);; Molecular Function: manganese ion transmembrane transporter activity (GO:0005384);; Biological Process: intracellular sequestering of iron ion (GO:0006880);; Cellular Component: membrane (GO:0016020);; Cellular Component: integral component of membrane (GO:0016021);; Biological Process: cellular manganese ion homeostas…	K22736|4.3e-105|mtr:MTR_2g008110|K22736 vacuolar iron transporter family protein | (RefSeq) vacuolar iron transporter-like protein	--	[S]	Function unknown	VIT family	Vacuolar iron transporter homolog 4 OS=Arabidopsis thaliana OX=3702 GN=At3g43660 PE=2 SV=1	S	Function unknown	vacuolar iron transporter homolog 4 [Medicago truncatula]
TRINITY_DN3504_c0_g1	710	810	640	286	211	203	35.53	36.28	30.26	13.75	9.28	9.5	6.15654001082601e-08	-1.63962	down	--	--	Molecular Function: nucleic acid binding (GO:0003676);; Molecular Function: transcription cofactor activity (GO:0003712);; Molecular Function: histone acetyltransferase activity (GO:0004402);; Molecular Function: RNA-DNA hybrid ribonuclease activity (GO:0004523);; Biological Process: regulation of transcription, DNA-templated (GO:0006355);; Molecular Function: zinc ion binding (GO:0008270);; Cell…	K10523|9.2e-07|obr:102722138|K10523 speckle-type POZ protein | (RefSeq) BTB/POZ domain-containing protein At1g55760	--	[K]	Transcription	BTB/POZ domain;; TAZ zinc finger	BTB/POZ and TAZ domain-containing protein 2 OS=Arabidopsis thaliana OX=3702 GN=BT2 PE=1 SV=1	K	Transcription	hypothetical protein [Trifolium pratense]
TRINITY_DN2623_c0_g1	1077	1156	785	418	619	340	37.31	37.95	26.33	14.39	19.92	10.94	0.00486840481695688	-1.14837	down	[I]	Lipid transport and metabolism	Molecular Function: transferase activity, transferring acyl groups other than amino-acyl groups (GO:0016747);;	K00626|2.0e-146|mtr:MTR_4g134090|K00626 acetyl-CoA C-acetyltransferase [EC:2.3.1.9] | (RefSeq) peroxisomal acetoacetyl-coenzyme A thiolase	Fatty acid degradation (ko00071);; Synthesis and degradation of ketone bodies (ko00072);; Valine, leucine and isoleucine degradation (ko00280);; Lysine degradation (ko00310);; Tryptophan metabolism (ko00380);; Pyruvate metabolism (ko00620);; Glyoxylate and dicarboxylate metabolism (ko00630);; Propanoate metabolism (ko00640);; Butanoate metabolism (ko00650);; Terpenoid backbone biosynthesis (ko009…	[I]	Lipid transport and metabolism	Thiolase, N-terminal domain;; Beta-ketoacyl synthase, N-terminal domain;; Thiolase, C-terminal domain	Probable acetyl-CoA acetyltransferase, cytosolic 2 OS=Arabidopsis thaliana OX=3702 GN=At5g47720 PE=2 SV=1	I	Lipid transport and metabolism	acetyl-CoA acetyltransferase, cytosolic 1 [Medicago truncatula]
TRINITY_DN5098_c0_g1	6	0	7	27	95	123	0.13	0	0.14	0.6	1.84	2.44	0.000965108630412898	4.15703848366208	up	--	--	Molecular Function: DNA binding (GO:0003677);; Molecular Function: transcription factor activity, sequence-specific DNA binding (GO:0003700);; Cellular Component: nucleus (GO:0005634);;	K16222|1.2e-28|csat:104740088|K16222 Dof zinc finger protein DOF5.5 | (RefSeq) cyclic dof factor 1	Circadian rhythm - plant (ko04712)	--	--	Dof domain, zinc finger;; zinc-binding in reverse transcriptase	Cyclic dof factor 3 OS=Arabidopsis thaliana OX=3702 GN=CDF3 PE=1 SV=2	K	Transcription	uncharacterized protein LOC25495812 [Medicago truncatula]
TRINITY_DN20653_c0_g3	35	31	48	145	103	113	24.85	19.88	35.6	91.63	66.15	78.66	0.00386470671712502	1.6340455202107	up	--	--	--	--	--	--	--	--	--	--	--	hypothetical protein MTR_3g028490 [Medicago truncatula]
TRINITY_DN32454_c0_g1	90	152	56	0	10	3	17.47	28.71	12.02	0	1.39	0.43	3.89620161146219e-05	-4.5463	down	--	--	Molecular Function: iron ion binding (GO:0005506);; Cellular Component: cytoplasm (GO:0005737);; Biological Process: inositol catabolic process (GO:0019310);; Molecular Function: inositol oxygenase activity (GO:0050113);;	K00469|2.6e-79|mtr:MTR_8g015220|K00469 inositol oxygenase [EC:1.13.99.1] | (RefSeq) myo-inositol oxygenase	Ascorbate and aldarate metabolism (ko00053);; Inositol phosphate metabolism (ko00562)	[R]	General function prediction only	Myo-inositol oxygenase	Inositol oxygenase 1 OS=Arabidopsis thaliana OX=3702 GN=MIOX1 PE=2 SV=1	S	Function unknown	myo-inositol oxygenase [Medicago truncatula]
TRINITY_DN2872_c0_g1	589	533	472	179	110	155	9.91	8.21	7.6	3.05	1.76	2.52	9.09783090345885e-09	-1.86255	down	--	--	Biological Process: ribosomal large subunit assembly (GO:0000027);; Biological Process: rRNA modification (GO:0000154);; Biological Process: maturation of LSU-rRNA (GO:0000470);; Biological Process: RNA methylation (GO:0001510);; Molecular Function: molecular_function (GO:0003674);; Molecular Function: nucleic acid binding (GO:0003676);; Molecular Function: catalytic activity (GO:0003824);; Cellu…	K12251|7.7e-07|lja:Lj0g3v0164619.1|K12251 N-carbamoylputrescine amidase [EC:3.5.1.53] | (RefSeq) Lj0g3v0164619.1; -	Arginine and proline metabolism (ko00330)	--	--	Zinc knuckle;; Zinc knuckle	--	A	RNA processing and modification	putative transcription factor interactor and regulator CCHC(Zn) family [Medicago truncatula]
TRINITY_DN17095_c0_g1	230	164	96	25	37	19	588.49	356.24	1709.79	198.27	272.44	260.38	1.32025010585782e-05	-2.60578	down	--	--	--	--	--	--	--	--	--	--	--	hypothetical protein F511_40284 [Dorcoceras hygrometricum]
TRINITY_DN2701_c1_g1	1350	1049	1435	2751	2446	3011	34.22	24.72	36.57	68.87	58.09	73.5	0.000181933611341236	1.06300013167954	up	--	--	Molecular Function: dioxygenase activity (GO:0051213);;	K10767|1.2e-95|mtr:MTR_1g089865|K10767 mRNA N6-methyladenine demethylase [EC:1.14.11.53] | (RefSeq) 2OG-Fe(II) oxygenase family oxidoreductase	--	[S]	Function unknown	--	RNA demethylase ALKBH10B OS=Arabidopsis thaliana OX=3702 GN=ALKBH10B PE=1 SV=1	L	Replication, recombination and repair	uncharacterized protein LOC25484804 [Medicago truncatula]
TRINITY_DN7769_c0_g1	11	27	37	58	318	348	5.16	11.91	17.41	24.25	129.85	153.11	0.000539819147086234	3.19062435371805	up	--	--	Molecular Function: DNA binding (GO:0003677);; Cellular Component: nucleus (GO:0005634);;	K15397|7.5e-17|cpep:111776416|K15397 3-ketoacyl-CoA synthase [EC:2.3.1.199] | (RefSeq) 3-ketoacyl-CoA synthase 17-like	Fatty acid elongation (ko00062);; Plant-pathogen interaction (ko04626)	[O]	Posttranslational modification, protein turnover, chaperones	--	Protein RADIALIS-like 6 OS=Arabidopsis thaliana OX=3702 GN=RL6 PE=2 SV=1	K	Transcription	MYB family transcription factor [Medicago truncatula]
TRINITY_DN6687_c0_g1	373	447	426	1132	1358	2182	5.84	6.17	5.94	16.38	18.41	30.84	5.30900791933286e-09	1.86011199770486	up	--	--	Molecular Function: microtubule motor activity (GO:0003777);; Molecular Function: ATP binding (GO:0005524);; Cellular Component: kinesin complex (GO:0005871);; Cellular Component: microtubule (GO:0005874);; Biological Process: microtubule-based movement (GO:0007018);; Molecular Function: microtubule binding (GO:0008017);; Molecular Function: ATPase activity (GO:0016887);;	K10406|0.0e+00|mtr:MTR_8g104200|K10406 kinesin family member C2/C3 | (RefSeq) kinesin motor catalytic domain protein	--	[Z]	Cytoskeleton	Kinesin motor domain;; Microtubule binding;; Calponin homology (CH) domain	Kinesin-like protein KIN-14C OS=Oryza sativa subsp. japonica OX=39947 GN=KIN14C PE=2 SV=1	Z	Cytoskeleton	kinesin-like protein KIN-14C isoform X1 [Medicago truncatula]
TRINITY_DN890_c0_g1	8517	11847	12594	30110	24319	29603	192.59	251.4	274.13	672.9	509.16	631.12	7.00434156382471e-06	1.31781122892331	up	[O]	Posttranslational modification, protein turnover, chaperones	Molecular Function: ATP binding (GO:0005524);; Biological Process: protein folding (GO:0006457);; Molecular Function: unfolded protein binding (GO:0051082);;	K04079|0.0e+00|cam:101515120|K04079 molecular chaperone HtpG | (RefSeq) heat shock cognate protein 80	Protein processing in endoplasmic reticulum (ko04141);; Plant-pathogen interaction (ko04626)	[O]	Posttranslational modification, protein turnover, chaperones	Hsp90 protein	Heat shock cognate protein 80 OS=Solanum lycopersicum OX=4081 GN=HSC80 PE=2 SV=1	O	Posttranslational modification, protein turnover, chaperones	heat shock cognate protein 80-like [Trifolium pratense]
TRINITY_DN763_c0_g1	65	89	72	426	232	221	3.24	3.75	2.81	17.59	8.75	8.51	0.000162656579034378	1.95363021738705	up	--	--	Molecular Function: DNA binding (GO:0003677);; Cellular Component: nucleus (GO:0005634);;	K09422|2.5e-90|lja:Lj5g3v1601810.1|K09422 transcription factor MYB, plant | (RefSeq) Lj5g3v1601810.1; -	--	[K]	Transcription	Myb-like DNA-binding domain;; Myb-like DNA-binding domain	Transcription factor MYB12 OS=Arabidopsis thaliana OX=3702 GN=MYB12 PE=1 SV=1	--	--	transcription factor MYB11 [Medicago truncatula]
TRINITY_DN18612_c0_g1	838	495	520	283	263	326	77.39	42.63	46.59	25.61	22.56	28.69	0.00329776779589591	-1.11293	down	--	--	Molecular Function: DNA binding (GO:0003677);; Molecular Function: transcription factor activity, sequence-specific DNA binding (GO:0003700);; Cellular Component: nucleus (GO:0005634);;	K09286|4.3e-55|mtr:MTR_3g102100|K09286 EREBP-like factor | (RefSeq) ethylene response factor	--	--	--	AP2 domain	Ethylene-responsive transcription factor RAP2-1 OS=Arabidopsis thaliana OX=3702 GN=RAP2-1 PE=2 SV=1	K	Transcription	ethylene-responsive transcription factor RAP2-1 [Medicago truncatula]
TRINITY_DN1640_c0_g1	98	34	51	4	12	3	10.92	3.53	5.53	0.44	1.24	0.32	0.00195960131049457	-3.29144	down	--	--	Molecular Function: DNA binding (GO:0003677);; Molecular Function: transcription factor activity, sequence-specific DNA binding (GO:0003700);; Cellular Component: nucleus (GO:0005634);; Biological Process: flower development (GO:0009908);; Cellular Component: host cell nucleus (GO:0042025);; Molecular Function: metal ion binding (GO:0046872);;	K13415|9.4e-17|mdm:103413440|K13415 protein brassinosteroid insensitive 1 [EC:2.7.10.1 2.7.11.1] | (RefSeq) uncharacterized protein LOC103413440 isoform X1	Plant hormone signal transduction (ko04075)	--	--	SBP domain	Squamosa promoter-binding protein 1 OS=Antirrhinum majus OX=4151 GN=SBP1 PE=2 SV=1	K	Transcription	squamosa promoter-binding protein 1 [Medicago truncatula]
TRINITY_DN8331_c0_g1	81	23	724	9	22	13	8.36	2.36	77.79	0.94	2.22	1.3	0.00146302694214456	-4.33858	down	--	--	Biological Process: response to reactive oxygen species (GO:0000302);; Biological Process: response to acid chemical (GO:0001101);; Molecular Function: molecular_function (GO:0003674);; Molecular Function: binding (GO:0005488);; Molecular Function: calcium ion binding (GO:0005509);; Cellular Component: cellular_component (GO:0005575);; Cellular Component: intracellular (GO:0005622);; Cellular Com…	K13448|6.9e-18|mtr:MTR_4g103630|K13448 calcium-binding protein CML | (RefSeq) EF hand calcium-binding family protein	Plant-pathogen interaction (ko04626)	--	--	EF hand;; EF-hand domain pair;; EF-hand domain;; EF-hand domain pair;; EF hand	Putative calcium-binding protein CML19 OS=Oryza sativa subsp. japonica OX=39947 GN=CML19 PE=3 SV=1	T	Signal transduction mechanisms	hypothetical protein GLYMA_06G171100 [Glycine max]
TRINITY_DN37918_c0_g2	61	92	93	4	2	1	14.6	29.57	34.62	1.32	0.22	0.11	8.34846377681258e-09	-5.15896	down	--	--	--	--	--	--	--	--	--	--	--	hypothetical protein CERSUDRAFT_61265, partial [Gelatoporia subvermispora B]
TRINITY_DN6969_c0_g1	2794	6345	5375	14846	22044	24604	86.85	184.43	160.87	459.98	641.64	729.66	4.79976448167344e-07	2.03731925957798	up	[I]	Lipid transport and metabolism	Molecular Function: inositol-3-phosphate synthase activity (GO:0004512);; Biological Process: inositol biosynthetic process (GO:0006021);; Biological Process: phospholipid biosynthetic process (GO:0008654);;	K01858|4.0e-215|mtr:MTR_3g087590|K01858 myo-inositol-1-phosphate synthase [EC:5.5.1.4] | (RefSeq) myo-inositol 1-phosphate synthase	Inositol phosphate metabolism (ko00562)	[I]	Lipid transport and metabolism	Myo-inositol-1-phosphate synthase;; Myo-inositol-1-phosphate synthase;; Myo-inositol-1-phosphate synthase;; Myo-inositol-1-phosphate synthase	Inositol-3-phosphate synthase OS=Nicotiana paniculata OX=62141 GN=INPS1 PE=2 SV=1	I	Lipid transport and metabolism	inositol-3-phosphate synthase [Medicago truncatula]
TRINITY_DN12065_c1_g1	39	29	62	633	313	165	2.06	1.39	2.74	21.51	10.4	6.06	1.92117465738307e-05	3.08623949899488	up	[QV]	Secondary metabolites biosynthesis, transport and catabolism;; Defense mechanisms	Molecular Function: iron ion binding (GO:0005506);; Cellular Component: membrane (GO:0016020);; Cellular Component: integral component of membrane (GO:0016021);; Molecular Function: oxidoreductase activity, acting on paired donors, with incorporation or reduction of molecular oxygen, NAD(P)H as one donor, and incorporation of one atom of oxygen (GO:0016709);; Molecular Function: heme binding (GO:…	K15814|1.0e-289|mtr:MTR_7g056103|K15814 beta-amyrin 24-hydroxylase [EC:1.14.14.134] | (RefSeq) cytochrome P450 family monooxygenase	Sesquiterpenoid and triterpenoid biosynthesis (ko00909)	[Q]	Secondary metabolites biosynthesis, transport and catabolism	Cytochrome P450	Beta-amyrin 24-hydroxylase OS=Glycine max OX=3847 GN=CYP93E1 PE=1 SV=1	Q	Secondary metabolites biosynthesis, transport and catabolism	beta-amyrin 24-hydroxylase [Medicago truncatula]
TRINITY_DN551_c0_g1	357	211	222	61	87	130	12.38	6.18	6.54	1.89	2.4	3.29	0.00262954248087357	-1.54746	down	[C]	Energy production and conversion	Molecular Function: phosphoenolpyruvate carboxykinase (ATP) activity (GO:0004612);; Molecular Function: ATP binding (GO:0005524);; Cellular Component: cytosol (GO:0005829);; Biological Process: gluconeogenesis (GO:0006094);; Molecular Function: kinase activity (GO:0016301);;	K01610|0.0e+00|mtr:MTR_5g430730|K01610 phosphoenolpyruvate carboxykinase (ATP) [EC:4.1.1.49] | (RefSeq) phosphoenolpyruvate carboxykinase [ATP] protein	Glycolysis / Gluconeogenesis (ko00010);; Citrate cycle (TCA cycle) (ko00020);; Pyruvate metabolism (ko00620);; Carbon fixation in photosynthetic organisms (ko00710);; Carbon metabolism (ko01200)	--	--	Phosphoenolpyruvate carboxykinase	Phosphoenolpyruvate carboxykinase (ATP) 1 OS=Arabidopsis thaliana OX=3702 GN=PCK1 PE=1 SV=1	T	Signal transduction mechanisms	phosphoenolpyruvate carboxykinase (ATP) [Medicago truncatula]
TRINITY_DN4236_c0_g2	298	43	819	39	14	20	9.93	1.34	26.21	1.29	0.43	0.63	0.000307123873731822	-4.0427	down	--	--	Biological Process: response to chitin (GO:0010200);; Molecular Function: metal ion binding (GO:0046872);;	K23047|5.6e-41|gmx:100800123|K23047 E3 ubiquitin-protein ligase UNKL [EC:2.3.2.27] | (RefSeq) zinc finger CCCH domain-containing protein 2	--	[R]	General function prediction only	Ankyrin repeat;; Ankyrin repeats (3 copies);; Ankyrin repeats (many copies);; Ankyrin repeat	Zinc finger CCCH domain-containing protein 29 OS=Arabidopsis thaliana OX=3702 GN=At2g40140 PE=1 SV=1	S	Function unknown	zinc finger CCCH domain-containing protein 29 [Medicago truncatula]
TRINITY_DN34087_c1_g2	1541	1552	1529	588	507	975	43.07	40.54	41	16.27	13.17	25.86	0.000687686690809971	-1.20025	down	[T]	Signal transduction mechanisms	Molecular Function: protein serine/threonine kinase activity (GO:0004674);; Molecular Function: ATP binding (GO:0005524);; Biological Process: signal transduction (GO:0007165);;	K07198|1.8e-240|mtr:MTR_7g072575|K07198 5'-AMP-activated protein kinase, catalytic alpha subunit [EC:2.7.11.11] | (RefSeq) CBL-interacting kinase	--	[T]	Signal transduction mechanisms	Protein kinase domain;; Protein tyrosine and serine/threonine kinase;; NAF domain;; Kinase-like	CBL-interacting protein kinase 18 OS=Oryza sativa subsp. japonica OX=39947 GN=CIPK18 PE=2 SV=1	T	Signal transduction mechanisms	CBL-interacting protein kinase 2 [Medicago truncatula]
TRINITY_DN16066_c0_g1	0	0	1	211	292	823	0	0	0.18	37.82	50.31	146.42	1.34556159078608e-11	10.2054434396647	up	--	--	--	--	--	--	--	--	--	--	--	hypothetical protein MtrunA17_Chr5g0442351 [Medicago truncatula]
TRINITY_DN4811_c0_g1	3212	2045	1498	892	1159	1090	83.66	49.19	37.2	22.78	27.57	26.72	0.00491602792869637	-1.125	down	[T]	Signal transduction mechanisms	Molecular Function: protein serine/threonine kinase activity (GO:0004674);; Molecular Function: protein serine/threonine/tyrosine kinase activity (GO:0004712);; Molecular Function: ATP binding (GO:0005524);;	K04427|3.4e-46|lang:109331017|K04427 mitogen-activated protein kinase kinase kinase 7 [EC:2.7.11.25] | (RefSeq) serine/threonine-protein kinase HT1-like	--	[T]	Signal transduction mechanisms	Protein kinase domain;; Protein tyrosine and serine/threonine kinase;; Fungal protein kinase;; Phosphotransferase enzyme family;; Protein tyrosine and serine/threonine kinase;; Protein kinase domain	Serine/threonine-protein kinase STY13 OS=Arabidopsis thaliana OX=3702 GN=STY13 PE=1 SV=2	T	Signal transduction mechanisms	putative dual-specificity kinase TKL-Pl-4 family [Medicago truncatula]
TRINITY_DN14_c0_g1	98	151	232	1367	1044	193	2.33	3.01	4.38	27.16	19.19	3.61	0.00704285011593506	2.42651745067596	up	--	--	Molecular Function: oxidoreductase activity, acting on single donors with incorporation of molecular oxygen, incorporation of two atoms of oxygen (GO:0016702);; Biological Process: oxylipin biosynthetic process (GO:0031408);; Molecular Function: metal ion binding (GO:0046872);;	K15718|4.1e-256|mtr:MTR_8g018730|K15718 linoleate 9S-lipoxygenase [EC:1.13.11.58] | (RefSeq) seed linoleate 9S-lipoxygenase	Linoleic acid metabolism (ko00591)	--	--	Lipoxygenase;; PLAT/LH2 domain;; Lipoxygenase	Seed linoleate 9S-lipoxygenase OS=Glycine max OX=3847 GN=LOX1.4 PE=1 SV=1	E	Amino acid transport and metabolism	seed linoleate 9S-lipoxygenase [Medicago truncatula]
TRINITY_DN45906_c0_g1	70	306	124	585	673	620	18.28	74.02	32.29	145.8	162.99	155.96	0.00510938526115625	1.89103720685677	up	--	--	Cellular Component: integral component of membrane (GO:0016021);;	--	--	--	--	--	Arabinogalactan protein 14 OS=Arabidopsis thaliana OX=3702 GN=AGP14 PE=1 SV=1	S	Function unknown	arabinogalactan protein 14 [Medicago truncatula]
TRINITY_DN6969_c0_g2	86	68	90	354	862	493	24.88	18.16	26.06	97.24	230.89	137.52	6.69657861618946e-10	2.76652978545897	up	--	--	Molecular Function: inositol-3-phosphate synthase activity (GO:0004512);; Biological Process: inositol biosynthetic process (GO:0006021);; Biological Process: phospholipid biosynthetic process (GO:0008654);;	K01858|1.6e-15|pmum:103332694|K01858 myo-inositol-1-phosphate synthase [EC:5.5.1.4] | (RefSeq) inositol-3-phosphate synthase	Inositol phosphate metabolism (ko00562)	[I]	Lipid transport and metabolism	--	Inositol-3-phosphate synthase OS=Spirodela polyrhiza OX=29656 GN=TUR1 PE=2 SV=1	I	Lipid transport and metabolism	hypothetical protein VIGAN_01084200 [Vigna angularis var. angularis]
TRINITY_DN1483_c0_g2	729	979	1166	2921	4848	3920	34.85	43.71	53.67	137.79	215.33	178.05	1.68269986992745e-09	1.97877926626083	up	--	--	Molecular Function: diacylglycerol O-acyltransferase activity (GO:0004144);;	K22849|3.3e-134|mtr:MTR_4g124080|K22849 diacylglycerol O-acyltransferase 3, plant [EC:2.3.1.20] | (RefSeq) hypothetical protein	Glycerolipid metabolism (ko00561)	--	--	Thioredoxin-like [2Fe-2S] ferredoxin	Diacylglycerol O-acyltransferase 3 OS=Arabidopsis thaliana OX=3702 GN=DGAT3 PE=1 SV=2	--	--	diacylglycerol O-acyltransferase 3, cytosolic [Medicago truncatula]
TRINITY_DN3937_c1_g1	25	33	17	99	150	111	2.37	3.97	2.22	8.77	12.16	8.9	2.68763700953676e-05	2.24143232643206	up	--	--	--	--	--	--	--	zinc-finger of the FCS-type, C2-C2	FCS-Like Zinc finger 6 OS=Arabidopsis thaliana OX=3702 GN=FLZ6 PE=1 SV=1	S	Function unknown	uncharacterized protein LOC11416116 isoform X2 [Medicago truncatula]
TRINITY_DN360_c3_g1	2332	1457	1104	773	805	515	149.19	90.86	63.84	46.93	43.08	30.34	0.00915223201037187	-1.23094	down	--	--	Molecular Function: iron ion binding (GO:0005506);; Cellular Component: cytoplasm (GO:0005737);; Biological Process: inositol catabolic process (GO:0019310);; Molecular Function: inositol oxygenase activity (GO:0050113);;	K00469|1.4e-169|mtr:MTR_8g102150|K00469 inositol oxygenase [EC:1.13.99.1] | (RefSeq) myo-inositol oxygenase	Ascorbate and aldarate metabolism (ko00053);; Inositol phosphate metabolism (ko00562)	[R]	General function prediction only	Myo-inositol oxygenase;; Myo-inositol oxygenase	Inositol oxygenase 2 OS=Arabidopsis thaliana OX=3702 GN=MIOX2 PE=2 SV=2	S	Function unknown	inositol oxygenase 2 [Medicago truncatula]
TRINITY_DN5468_c0_g1	944	1158	675	223	308	197	50.44	51.68	29.55	10.76	12.9	9.13	1.02630767544903e-08	-1.94694	down	[G]	Carbohydrate transport and metabolism	Molecular Function: aldose 1-epimerase activity (GO:0004034);; Biological Process: hexose metabolic process (GO:0019318);; Molecular Function: carbohydrate binding (GO:0030246);;	K01785|3.7e-174|mtr:MTR_4g108260|K01785 aldose 1-epimerase [EC:5.1.3.3] | (RefSeq) aldose 1-epimerase family protein	Glycolysis / Gluconeogenesis (ko00010);; Galactose metabolism (ko00052)	[G]	Carbohydrate transport and metabolism	Aldose 1-epimerase	--	G	Carbohydrate transport and metabolism	putative aldose 1-epimerase [Medicago truncatula]
TRINITY_DN20561_c0_g1	900	72	936	66	55	75	56.66	4.23	56.89	4.09	3.22	4.49	0.000485389142531688	-3.33484	down	--	--	Cellular Component: plasmodesma (GO:0009506);; Cellular Component: integral component of membrane (GO:0016021);; Cellular Component: anchored component of plasma membrane (GO:0046658);;	--	--	--	--	Late embryogenesis abundant protein	NDR1/HIN1-like protein 3 OS=Arabidopsis thaliana OX=3702 GN=NHL3 PE=1 SV=1	S	Function unknown	NDR1/HIN1-like protein 10 [Medicago truncatula]
TRINITY_DN4654_c0_g1	2827	431	491	122	331	115	136.36	13.69	15.86	4.21	10.24	4.69	0.00486840481695688	-2.73014	down	[G]	Carbohydrate transport and metabolism	Molecular Function: sugar:proton symporter activity (GO:0005351);; Cellular Component: integral component of plasma membrane (GO:0005887);; Biological Process: glucose import (GO:0046323);;	K24193|7.5e-261|mtr:MTR_8g102860|K24193 MFS transporter, SP family, sugar:H+ symporter | (RefSeq) sugar porter (SP) family MFS transporter	--	[R]	General function prediction only	Sugar (and other) transporter;; Major Facilitator Superfamily	Sugar transport protein 14 OS=Arabidopsis thaliana OX=3702 GN=STP14 PE=2 SV=2	U	Intracellular trafficking, secretion, and vesicular transport	sugar transport protein 14 [Medicago truncatula]
TRINITY_DN3096_c0_g1	165	30	30	5	9	0	10.98	1.86	1.93	0.33	0.56	0	0.00995245199291694	-3.99291	down	--	--	Molecular Function: DNA binding (GO:0003677);; Molecular Function: transcription factor activity, sequence-specific DNA binding (GO:0003700);; Cellular Component: nucleus (GO:0005634);;	K14516|6.0e-107|mtr:MTR_1g074370|K14516 ethylene-responsive transcription factor 1 | (RefSeq) ethylene-responsive transcription factor 1B	MAPK signaling pathway - plant (ko04016);; Plant hormone signal transduction (ko04075)	--	--	AP2 domain	Ethylene-responsive transcription factor 1B OS=Arabidopsis thaliana OX=3702 GN=ERF1B PE=1 SV=2	K	Transcription	ethylene-responsive transcription factor 1B [Medicago truncatula]
TRINITY_DN144_c0_g1	1132	390	301	69	136	110	133.94	44.29	39.11	8.1	16.9	11.67	0.000103802765496137	-2.55301	down	--	--	--	--	--	--	--	Dormancy/auxin associated protein	Dormancy-associated protein homolog 4 OS=Arabidopsis thaliana OX=3702 GN=At1g54070 PE=3 SV=1	S	Function unknown	dormancy-associated protein homolog 4 isoform X2 [Medicago truncatula]
TRINITY_DN6880_c0_g1	547	26	141	27	18	7	16.39	0.73	4.07	0.79	0.5	0.2	0.00285068205319661	-3.7638	down	[DPM]	Cell cycle control, cell division, chromosome partitioning;; Inorganic ion transport and metabolism;; Cell wall/membrane/envelope biogenesis	Molecular Function: copper ion binding (GO:0005507);; Cellular Component: extracellular region (GO:0005576);; Molecular Function: oxidoreductase activity (GO:0016491);;	K00423|4.5e-177|dzi:111286542|K00423 L-ascorbate oxidase [EC:1.10.3.3] | (RefSeq) L-ascorbate oxidase-like	Ascorbate and aldarate metabolism (ko00053)	[Q]	Secondary metabolites biosynthesis, transport and catabolism	Multicopper oxidase;; Multicopper oxidase;; Multicopper oxidase	L-ascorbate oxidase OS=Cucumis sativus OX=3659 PE=1 SV=1	Q	Secondary metabolites biosynthesis, transport and catabolism	L-ascorbate oxidase [Medicago truncatula]
TRINITY_DN19273_c0_g2	722	156	247	12	14	9	59.61	12.02	19.75	0.97	1.07	0.71	1.55676566031993e-12	-5.01802	down	--	--	--	--	--	--	--	--	--	--	--	uncharacterized protein LOC25486143 [Medicago truncatula]
TRINITY_DN43484_c0_g1	21	54	54	295	493	191	0.53	1.27	1.31	7.37	11.56	4.57	6.62004242414304e-06	2.89303757261356	up	[G]	Carbohydrate transport and metabolism	Molecular Function: glycogen (starch) synthase activity (GO:0004373);; Cellular Component: amyloplast (GO:0009501);; Cellular Component: chloroplast (GO:0009507);; Biological Process: starch biosynthetic process (GO:0019252);;	K13679|0.0e+00|mtr:MTR_1g078000|K13679 granule-bound starch synthase [EC:2.4.1.242] | (RefSeq) granule bound starch synthase I, putative	Starch and sucrose metabolism (ko00500)	--	--	Starch synthase catalytic domain;; Glycosyl transferases group 1;; Glycosyl transferases group 1	Granule-bound starch synthase 1, chloroplastic/amyloplastic OS=Pisum sativum OX=3888 PE=1 SV=1	H	Coenzyme transport and metabolism	granule-bound starch synthase 1, chloroplastic/amyloplastic [Medicago truncatula]
TRINITY_DN45176_c0_g1	33	10	41	1433	2485	3695	1.66	0.47	1.98	70.89	115.79	176.09	8.15486147037963e-36	6.43326339595855	up	--	--	--	--	--	--	--	--	--	--	--	uncharacterized protein LOC25489828 [Medicago truncatula]
TRINITY_DN5937_c0_g1	1397	2085	1595	619	534	763	27.37	40.8	32.1	13.11	10.38	15.16	4.79561919294114e-07	-1.43625	down	[TK]	Signal transduction mechanisms;; Transcription	Biological Process: phosphorelay signal transduction system (GO:0000160);; Cellular Component: nucleus (GO:0005634);;	K12130|5.1e-289|mtr:MTR_8g024260|K12130 pseudo-response regulator 5 | (RefSeq) PRR response regulator	Circadian rhythm - plant (ko04712)	[K]	Transcription	Response regulator receiver domain;; CCT motif	Two-component response regulator-like PRR95 OS=Oryza sativa subsp. japonica OX=39947 GN=PRR95 PE=2 SV=1	K	Transcription	two-component response regulator-like APRR5 [Medicago truncatula]
TRINITY_DN8069_c0_g1	197	323	296	715	1727	1914	8.63	12.09	11.42	30.57	65.02	79.58	3.03067085188652e-07	2.3611399400752	up	[T]	Signal transduction mechanisms	Molecular Function: acid phosphatase activity (GO:0003993);; Molecular Function: metal ion binding (GO:0046872);;	K22390|6.9e-195|mtr:MTR_7g104330|K22390 acid phosphatase type 7 | (RefSeq) purple acid phosphatase superfamily protein	--	[G]	Carbohydrate transport and metabolism	Calcineurin-like phosphoesterase;; Purple acid Phosphatase, N-terminal domain;; Iron/zinc purple acid phosphatase-like protein C	Purple acid phosphatase 22 OS=Arabidopsis thaliana OX=3702 GN=PAP22 PE=2 SV=1	G	Carbohydrate transport and metabolism	purple acid phosphatase 22 [Medicago truncatula]
TRINITY_DN921_c1_g1	1451	137	214	74	49	41	88.3	7.78	12.57	4.43	2.77	2.37	0.000706761062653362	-3.44419	down	--	--	Cellular Component: plasma membrane (GO:0005886);;	--	--	--	--	Protein of unknown function (DUF1645)	--	S	Function unknown	uncharacterized protein LOC11417205 [Medicago truncatula]
TRINITY_DN214_c0_g1	2747	1606	1460	431	989	394	185.44	101.98	97.82	29.42	63.09	25.58	0.00254671383421799	-1.70043	down	--	--	Cellular Component: nucleus (GO:0005634);; Cellular Component: cytosol (GO:0005829);; Cellular Component: plasma membrane (GO:0005886);; Cellular Component: plasmodesma (GO:0009506);; Molecular Function: hydrolase activity (GO:0016787);;	--	--	--	--	Aluminium induced protein;; Aluminium induced protein;; Aluminium induced protein	Stem-specific protein TSJT1 OS=Nicotiana tabacum OX=4097 GN=TSJT1 PE=2 SV=1	S	Function unknown	stem-specific protein TSJT1 [Medicago truncatula]
TRINITY_DN133_c0_g1	157	258	282	520	465	616	10.66	16.46	19.19	35.16	29.38	39.89	0.00742918334085597	1.15971464313909	up	--	--	Molecular Function: transferase activity (GO:0016740);;	K00799|8.5e-40|mtr:MTR_1g026140|K00799 glutathione S-transferase [EC:2.5.1.18] | (RefSeq) glutathione S-transferase, amino-terminal domain protein	Glutathione metabolism (ko00480)	[O]	Posttranslational modification, protein turnover, chaperones	Glutathione S-transferase, C-terminal domain;; Glutathione S-transferase, C-terminal domain	Glutathione S-transferase F11 OS=Arabidopsis thaliana OX=3702 GN=GSTF11 PE=2 SV=1	O	Posttranslational modification, protein turnover, chaperones	hypothetical protein TSUD_02000 [Trifolium subterraneum]
TRINITY_DN18675_c0_g3	1418	349	564	62	78	48	35.15	8.09	13.41	1.52	1.8	1.13	1.1744532555467e-09	-3.64581	down	--	--	--	--	--	--	--	WD40-like Beta Propeller Repeat;; Dipeptidyl peptidase IV (DPP IV) N-terminal region	--	U	Intracellular trafficking, secretion, and vesicular transport	uncharacterized protein LOC25482515 [Medicago truncatula]
TRINITY_DN10424_c0_g1	626	732	882	224	437	372	56.43	58.68	70.48	18.38	33.56	28.76	0.00651932848645717	-1.16509	down	--	--	--	--	--	--	--	--	--	S	Function unknown	uncharacterized protein LOC11409665 [Medicago truncatula]
TRINITY_DN2333_c0_g1	6453	5152	7855	14165	14269	20305	164.12	122.24	190.05	350.87	331.79	481.17	6.23260842741526e-05	1.27780093311199	up	--	--	Cellular Component: integral component of membrane (GO:0016021);;	K14207|7.4e-191|mtr:MTR_6g016295|K14207 solute carrier family 38 (sodium-coupled neutral amino acid transporter), member 2 | (RefSeq) transmembrane amino acid transporter family protein	--	[E]	Amino acid transport and metabolism	Transmembrane amino acid transporter protein;; Tryptophan/tyrosine permease family;; Transmembrane amino acid transporter protein	Amino acid transporter AVT6B OS=Arabidopsis thaliana OX=3702 GN=AVT6B PE=3 SV=1	E	Amino acid transport and metabolism	sodium-coupled neutral amino acid transporter 1-like protein [Trifolium pratense]
TRINITY_DN7794_c0_g3	3750	6223	17743	28250	56774	36991	95.48	144.64	414	678.85	1276.59	850.36	0.00579691120371693	2.06390297477426	up	[K]	Transcription	Molecular Function: O-methyltransferase activity (GO:0008171);; Molecular Function: S-adenosylmethionine-dependent methyltransferase activity (GO:0008757);; Biological Process: aromatic compound biosynthetic process (GO:0019438);; Biological Process: methylation (GO:0032259);; Molecular Function: protein dimerization activity (GO:0046983);;	K13390|4.8e-96|psom:113338827|K13390 (R,S)-reticuline 7-O-methyltransferase [EC:2.1.1.291] | (RefSeq) (R,S)-reticuline 7-O-methyltransferase	Isoquinoline alkaloid biosynthesis (ko00950)	[R]	General function prediction only	O-methyltransferase domain;; Dimerisation domain	(R,S)-reticuline 7-O-methyltransferase OS=Papaver somniferum OX=3469 GN=7OMT PE=1 SV=1	S	Function unknown	(R,S)-reticuline 7-O-methyltransferase [Medicago truncatula]
TRINITY_DN521_c0_g1	478	629	399	168	238	122	13.76	16.43	10.89	4.81	6.42	3.32	0.000576119954002145	-1.52672	down	[H]	Coenzyme transport and metabolism	Biological Process: response to acid chemical (GO:0001101);; Biological Process: activation of innate immune response (GO:0002218);; Biological Process: immune effector process (GO:0002252);; Biological Process: activation of immune response (GO:0002253);; Biological Process: immune system process (GO:0002376);; Biological Process: regulation of immune system process (GO:0002682);; Biological Pro…	K14506|0.0e+00|mtr:MTR_8g027920|K14506 jasmonic acid-amino synthetase [EC:6.3.2.52] | (RefSeq) indole-3-acetic acid-amido synthetase	Plant hormone signal transduction (ko04075)	--	--	GH3 auxin-responsive promoter	Jasmonoyl--L-amino acid synthetase JAR6 OS=Nicotiana attenuata OX=49451 GN=JAR6 PE=1 SV=2	S	Function unknown	putative GH3 family protein [Medicago truncatula]
TRINITY_DN7646_c0_g1	124	191	124	51	54	52	4.09	5.82	3.87	1.58	1.66	1.63	0.00107294870274822	-1.50619	down	--	--	Molecular Function: DNA binding (GO:0003677);; Cellular Component: nucleus (GO:0005634);;	K12133|3.8e-35|ppp:112280611|K12133 MYB-related transcription factor LHY | (RefSeq) uncharacterized protein LOC112280611	Circadian rhythm - plant (ko04712)	[O]	Posttranslational modification, protein turnover, chaperones	--	Protein REVEILLE 7 OS=Arabidopsis thaliana OX=3702 GN=RVE7 PE=2 SV=1	K	Transcription	protein REVEILLE 7 isoform X1 [Medicago truncatula]
TRINITY_DN1843_c0_g1	1211	804	623	1337	4674	5196	44.39	28.84	21.7	49.5	170.5	183.38	0.000706097162107173	2.04017591130312	up	--	--	--	--	--	--	--	--	--	--	--	hypothetical protein LR48_Vigan10g074200 [Vigna angularis]
TRINITY_DN1264_c0_g1	600	1095	999	416	342	448	19.77	35.01	32.38	13.58	10.58	14.08	0.00384653558547489	-1.19295	down	--	--	Molecular Function: DNA binding (GO:0003677);; Cellular Component: nucleus (GO:0005634);; Biological Process: regulation of transcription, DNA-templated (GO:0006355);;	K16222|7.4e-68|csat:104726841|K16222 Dof zinc finger protein DOF5.5 | (RefSeq) cyclic dof factor 1-like	Circadian rhythm - plant (ko04712)	--	--	--	Cyclic dof factor 3 OS=Arabidopsis thaliana OX=3702 GN=CDF3 PE=1 SV=2	K	Transcription	unknown [Medicago truncatula]
TRINITY_DN1672_c0_g1	741	794	570	265	402	203	25.1	22.14	16.35	9.76	11.24	6.35	0.00262410840643661	-1.29153	down	[P]	Inorganic ion transport and metabolism	Cellular Component: integral component of membrane (GO:0016021);; Biological Process: transmembrane transport (GO:0055085);;	--	--	[P]	Inorganic ion transport and metabolism	Citrate transporter;; Arsenical pump membrane protein	Silicon efflux transporter LSI2 OS=Oryza sativa subsp. japonica OX=39947 GN=LSI2 PE=1 SV=1	P	Inorganic ion transport and metabolism	silicon efflux transporter LSI2 isoform X1 [Medicago truncatula]
TRINITY_DN5482_c0_g3	497	48	305	63	15	31	18.01	1.66	10.59	2.3	0.51	1.05	0.0079049253735745	-2.96979	down	[QV]	Secondary metabolites biosynthesis, transport and catabolism;; Defense mechanisms	Molecular Function: monooxygenase activity (GO:0004497);; Molecular Function: iron ion binding (GO:0005506);; Molecular Function: (+)-abscisic acid 8'-hydroxylase activity (GO:0010295);; Cellular Component: integral component of membrane (GO:0016021);; Biological Process: sterol metabolic process (GO:0016125);; Molecular Function: oxidoreductase activity (GO:0016491);; Molecular Function: heme bi…	K09843|1.0e-241|mtr:MTR_1g037580|K09843 (+)-abscisic acid 8'-hydroxylase [EC:1.14.14.137] | (RefSeq) cytochrome P450 family ABA 8'-hydroxylase	Carotenoid biosynthesis (ko00906)	[QI]	Secondary metabolites biosynthesis, transport and catabolism;; Lipid transport and metabolism	Cytochrome P450	Abscisic acid 8'-hydroxylase 2 OS=Arabidopsis thaliana OX=3702 GN=CYP707A2 PE=2 SV=1	Q	Secondary metabolites biosynthesis, transport and catabolism	abscisic acid 8'-hydroxylase 2 [Medicago truncatula]
TRINITY_DN42201_c0_g1	944	603	936	1521	2720	4587	28.48	16.91	27.06	44.54	74.19	126.64	0.000485389142531688	1.76751062095636	up	[P]	Inorganic ion transport and metabolism	Molecular Function: manganese ion transmembrane transporter activity (GO:0005384);; Cellular Component: vacuole (GO:0005773);; Cellular Component: vacuolar membrane (GO:0005774);; Molecular Function: cadmium ion transmembrane transporter activity (GO:0015086);; Cellular Component: integral component of membrane (GO:0016021);; Biological Process: defense response to bacterium (GO:0042742);; Biolog…	K21398|1.9e-138|mtr:MTR_4g095075|K21398 natural resistance-associated macrophage protein 2 | (RefSeq) metal transporter Nramp3 protein	--	[P]	Inorganic ion transport and metabolism	Natural resistance-associated macrophage protein	Metal transporter Nramp3 OS=Arabidopsis thaliana OX=3702 GN=NRAMP3 PE=1 SV=2	P	Inorganic ion transport and metabolism	metal transporter Nramp3 [Medicago truncatula]
TRINITY_DN5717_c0_g1	1022	285	233	65	104	133	126.98	32.82	29.16	7.77	11.85	15.82	0.0019201937545882	-2.37508	down	--	--	--	--	--	--	--	--	--	--	--	hypothetical protein MtrunA17_Chr3g0098881 [Medicago truncatula]
TRINITY_DN2791_c0_g1	134740	88298	48282	37797	25530	15843	44555.6	30772.7	18232.7	14147.1	9467.77	4885.32	0.00254671383421799	-1.7625	down	--	--	--	--	--	--	--	Glycine rich protein family	Abscisic acid and environmental stress-inducible protein OS=Medicago sativa subsp. falcata OX=3878 PE=2 SV=1	--	--	abscisic acid and environmental stress-inducible protein [Medicago truncatula]
TRINITY_DN28791_c0_g1	140	83	107	198	497	372	10.08	5.61	7.49	14.1	33.27	25.64	0.00256668174077453	1.65006799702749	up	[R]	General function prediction only	Molecular Function: peroxidase activity (GO:0004601);; Cellular Component: integral component of membrane (GO:0016021);;	K09775|1.3e-37|mng:MNEG_8171|K09775 uncharacterized protein | (RefSeq) hypothetical protein	--	--	--	Divergent PAP2 family	--	S	Function unknown	uncharacterized protein LOC25499731 [Medicago truncatula]
TRINITY_DN113_c0_g1	276	290	223	460	476	747	5.91	5.81	4.58	9.76	9.47	15.18	0.00240105751125934	1.05813315628669	up	[T]	Signal transduction mechanisms	Molecular Function: protein kinase activity (GO:0004672);; Molecular Function: ATP binding (GO:0005524);; Cellular Component: integral component of membrane (GO:0016021);;	K20359|1.2e-47|eus:EUTSA_v10006389mg|K20359 PRA1 family protein 1 | (RefSeq) hypothetical protein	--	--	--	Protein kinase domain;; Protein tyrosine and serine/threonine kinase;; Leucine rich repeat;; Leucine Rich repeats (2 copies);; Leucine rich repeat N-terminal domain	Probable inactive receptor kinase At5g58300 OS=Arabidopsis thaliana OX=3702 GN=At5g58300 PE=1 SV=1	T	Signal transduction mechanisms	probable inactive receptor kinase At5g58300 [Medicago truncatula]
TRINITY_DN1768_c0_g1	1410	1516	1718	838	578	575	33.03	33.17	38.42	19.42	12.58	12.78	0.000376927271206195	-1.24297	down	--	--	Molecular Function: lipid binding (GO:0008289);; Cellular Component: integral component of membrane (GO:0016021);;	--	--	[I]	Lipid transport and metabolism	START domain	--	I	Lipid transport and metabolism	uncharacterized protein LOC11444767 [Medicago truncatula]
TRINITY_DN340_c2_g1	100	220	155	659	527	382	2.4	5.05	3.44	15.43	11.73	8.61	0.000974482449400337	1.71092844346466	up	[T]	Signal transduction mechanisms	Molecular Function: protein kinase activity (GO:0004672);; Molecular Function: ATP binding (GO:0005524);; Cellular Component: integral component of membrane (GO:0016021);;	K13415|6.3e-52|lja:Lj1g3v1222380.1|K13415 protein brassinosteroid insensitive 1 [EC:2.7.10.1 2.7.11.1] | (RefSeq) Lj1g3v1222380.1; -	Plant hormone signal transduction (ko04075)	--	--	Protein kinase domain;; Protein tyrosine and serine/threonine kinase;; Leucine rich repeat;; Leucine rich repeat N-terminal domain;; Leucine Rich repeats (2 copies);; Leucine Rich Repeat	Probable inactive receptor kinase At5g58300 OS=Arabidopsis thaliana OX=3702 GN=At5g58300 PE=1 SV=1	T	Signal transduction mechanisms	probable inactive receptor kinase At5g58300 [Medicago truncatula]
TRINITY_DN3874_c1_g1	81	41	113	9	8	5	4.09	1.93	5.49	0.45	0.38	0.24	4.10168043451819e-05	-3.45478	down	--	--	Molecular Function: hydrolase activity, hydrolyzing O-glycosyl compounds (GO:0004553);; Cellular Component: cell wall (GO:0005618);; Biological Process: xyloglucan metabolic process (GO:0010411);; Molecular Function: xyloglucan:xyloglucosyl transferase activity (GO:0016762);; Biological Process: cell wall biogenesis (GO:0042546);; Cellular Component: apoplast (GO:0048046);; Biological Process: ce…	K14504|1.5e-149|cam:101498658|K14504 xyloglucan:xyloglucosyl transferase TCH4 [EC:2.4.1.207] | (RefSeq) probable xyloglucan endotransglucosylase/hydrolase protein 23	Plant hormone signal transduction (ko04075)	--	--	Glycosyl hydrolases family 16;; Xyloglucan endo-transglycosylase (XET) C-terminus	Probable xyloglucan endotransglucosylase/hydrolase protein 23 OS=Arabidopsis thaliana OX=3702 GN=XTH23 PE=2 SV=1	G	Carbohydrate transport and metabolism	probable xyloglucan endotransglucosylase/hydrolase protein 23 [Cicer arietinum]
TRINITY_DN5946_c0_g1	12686	5977	4877	2069	3634	2646	558.82	256.46	213.31	91.8	153.22	110.9	0.00318491763367706	-1.51585	down	--	--	--	--	--	--	--	--	--	S	Function unknown	PLATZ transcription factor family protein [Medicago truncatula]
TRINITY_DN4326_c0_g3	353	547	445	1239	852	902	11.67	16.9	14.13	40.5	26.17	28.3	0.00406823758176605	1.13683845946222	up	--	--	Molecular Function: hydrolase activity, hydrolyzing O-glycosyl compounds (GO:0004553);; Biological Process: carbohydrate metabolic process (GO:0005975);; Cellular Component: anchored component of plasma membrane (GO:0046658);;	K19891|1.0e-106|smo:SELMODRAFT_442025|K19891 glucan endo-1,3-beta-glucosidase 1/2/3 [EC:3.2.1.39] | (RefSeq) hypothetical protein	Starch and sucrose metabolism (ko00500)	--	--	Glycosyl hydrolases family 17;; X8 domain	Glucan endo-1,3-beta-glucosidase 13 OS=Arabidopsis thaliana OX=3702 GN=At5g56590 PE=2 SV=1	G	Carbohydrate transport and metabolism	glucan endo-1,3-beta-glucosidase 12 [Medicago truncatula]
TRINITY_DN5542_c0_g1	42	100	71	475	305	298	2.37	4	2.64	14.8	9.5	9.44	7.87990695662673e-06	2.32657877813185	up	[G]	Carbohydrate transport and metabolism	Biological Process: biosynthetic process (GO:0009058);; Molecular Function: strictosidine synthase activity (GO:0016844);;	K01757|2.5e-10|aly:9325020|K01757 strictosidine synthase [EC:4.3.3.2] | (RefSeq) protein STRICTOSIDINE SYNTHASE-LIKE 12	Indole alkaloid biosynthesis (ko00901)	[MW]	Cell wall/membrane/envelope biogenesis;; Extracellular structures	Fasciclin domain;; Strictosidine synthase	Fasciclin-like arabinogalactan protein 18 OS=Arabidopsis thaliana OX=3702 GN=FLA18 PE=2 SV=1	--	--	fasciclin-like arabinogalactan protein 15 [Medicago truncatula]
TRINITY_DN1053_c0_g3	107	147	148	300	236	369	4.31	5.59	5.8	12.14	9.07	14.27	0.00766151269748852	1.13442712052584	up	--	--	Molecular Function: ATP transmembrane transporter activity (GO:0005347);; Cellular Component: integral component of membrane (GO:0016021);; Cellular Component: thylakoid membrane (GO:0042651);;	K14684|6.2e-164|mtr:MTR_7g068340|K14684 solute carrier family 25 (mitochondrial phosphate transporter), member 23/24/25/41 | (RefSeq) ADP/ATP carrier protein	--	[C]	Energy production and conversion	Mitochondrial carrier protein	Probable envelope ADP,ATP carrier protein, chloroplastic OS=Arabidopsis thaliana OX=3702 GN=EAAC PE=2 SV=2	C	Energy production and conversion	thylakoid ADP,ATP carrier protein, chloroplastic [Medicago truncatula]
TRINITY_DN44241_c0_g1	1878	512	5998	178	363	123	143.02	36.38	441.93	13.32	25.68	8.92	0.00859338681018736	-3.73191	down	--	--	--	--	--	[R]	General function prediction only	C2H2-type zinc finger	Zinc finger protein ZAT10 OS=Arabidopsis thaliana OX=3702 GN=ZAT10 PE=2 SV=1	S	Function unknown	kruppel-like zinc finger protein [Trifolium repens]
TRINITY_DN6086_c2_g1	382	83	357	42	43	44	18.85	3.83	16.96	2.04	1.97	2.06	0.000290838968279359	-2.71467	down	--	--	Molecular Function: calmodulin-dependent protein kinase activity (GO:0004683);;	--	--	--	--	--	--	--	--	uncharacterized protein LOC25499396 [Medicago truncatula]
TRINITY_DN4349_c0_g1	1303	539	395	237	181	227	43.93	16.47	12.65	7.33	5.54	7.04	0.0026793463331436	-1.80131	down	[G]	Carbohydrate transport and metabolism	Molecular Function: beta-fructofuranosidase activity (GO:0004564);; Biological Process: carbohydrate metabolic process (GO:0005975);;	K01193|1.2e-268|mtr:MTR_2g099950|K01193 beta-fructofuranosidase [EC:3.2.1.26] | (RefSeq) cell-wall invertase	Galactose metabolism (ko00052);; Starch and sucrose metabolism (ko00500)	[G]	Carbohydrate transport and metabolism	Glycosyl hydrolases family 32 N-terminal domain;; Glycosyl hydrolases family 32 C terminal;; Glycosyl hydrolases family 32 C terminal	Beta-fructofuranosidase, cell wall isozyme OS=Pisum sativum OX=3888 GN=BFRUCT1 PE=2 SV=1	G	Carbohydrate transport and metabolism	beta-fructofuranosidase, cell wall isozyme [Medicago truncatula]
TRINITY_DN21535_c0_g1	1095	6372	1398	417	221	271	114.24	619.76	141.81	42.55	21.42	26.96	1.32025010585782e-05	-3.27492	down	--	--	Molecular Function: endopeptidase inhibitor activity (GO:0004866);;	--	--	--	--	Trypsin and protease inhibitor	Kunitz-type trypsin inhibitor-like 2 protein OS=Pisum sativum OX=3888 GN=PIP20-2 PE=3 SV=1	--	--	kunitz-type trypsin inhibitor-like 2 protein [Medicago truncatula]
TRINITY_DN79_c0_g2	7114	7507	5438	2144	4182	3204	482.85	463.83	355.37	142.47	257.46	183.37	0.00182481504357789	-1.10495	down	--	--	Cellular Component: mitochondrion (GO:0005739);; Biological Process: cell redox homeostasis (GO:0045454);; Molecular Function: cobalt ion binding (GO:0050897);;	--	--	--	--	CBS domain	CBS domain-containing protein CBSX3, mitochondrial OS=Arabidopsis thaliana OX=3702 GN=CBSX3 PE=1 SV=1	S	Function unknown	cystathionine beta-synthase (CBS) family protein [Medicago truncatula]
TRINITY_DN38717_c0_g1	883	42	58	25	29	7	85.77	3.68	5.74	2.46	2.85	0.69	0.00451641143703564	-3.98553	down	--	--	Cellular Component: plasma membrane (GO:0005886);; Cellular Component: integral component of membrane (GO:0016021);; Molecular Function: 4 iron, 4 sulfur cluster binding (GO:0051539);;	--	--	--	--	--	CASP-like protein 4D1 OS=Glycine max OX=3847 PE=2 SV=1	S	Function unknown	CASP-like protein 4D1 isoform X2 [Medicago truncatula]
TRINITY_DN472_c0_g1	23091	23485	42171	9612	11797	14819	557.09	556.1	972.41	224.84	255.44	329.24	0.00150367103906161	-1.35024	down	--	--	--	--	--	--	--	--	--	--	--	LOW QUALITY PROTEIN: uncharacterized protein LOC112489936 [Ziziphus jujuba]
TRINITY_DN4842_c0_g1	206	198	221	313	500	520	6.1	5.07	4.86	7.03	10.24	13.9	0.00384653558547489	1.04939160343365	up	[R]	General function prediction only	--	K00789|1.3e-23|pper:18785694|K00789 S-adenosylmethionine synthetase [EC:2.5.1.6] | (RefSeq) S-adenosylmethionine synthase	Cysteine and methionine metabolism (ko00270);; Biosynthesis of amino acids (ko01230)	--	--	von Willebrand factor type A domain;; von Willebrand factor type A domain;; von Willebrand factor type A domain	--	S	Function unknown	inter-alpha-trypsin inhibitor heavy chain-like protein [Medicago truncatula]
TRINITY_DN4774_c0_g1	14	32	106	1679	553	383	0.82	1.75	5.98	96.8	30.07	21.31	1.60276839413365e-05	4.07681281755945	up	--	--	Molecular Function: C-4 methylsterol oxidase activity (GO:0000254);; Molecular Function: iron ion binding (GO:0005506);; Cellular Component: endoplasmic reticulum membrane (GO:0005789);; Cellular Component: membrane (GO:0016020);; Cellular Component: integral component of membrane (GO:0016021);; Biological Process: sterol biosynthetic process (GO:0016126);; Molecular Function: oxidoreductase acti…	K14423|4.9e-155|mtr:MTR_7g074900|K14423 plant 4,4-dimethylsterol C-4alpha-methyl-monooxygenase [EC:1.14.18.10] | (RefSeq) C-4 methylsterol oxidase	Steroid biosynthesis (ko00100)	[I]	Lipid transport and metabolism	Fatty acid hydroxylase superfamily	Methylsterol monooxygenase 1-1 OS=Arabidopsis thaliana OX=3702 GN=SMO1-1 PE=1 SV=1	I	Lipid transport and metabolism	methylsterol monooxygenase 1-1 [Medicago truncatula]
TRINITY_DN7447_c0_g1	8281	7449	4437	2550	3659	3935	718.6	602.48	373.25	216.72	293.48	324.19	0.00560923286718902	-1.017	down	--	--	Molecular Function: ATP binding (GO:0005524);; Molecular Function: transferase activity (GO:0016740);;	K10575|1.7e-48|pvu:PHAVU_005G142800g|K10575 ubiquitin-conjugating enzyme E2 G1 [EC:2.3.2.23] | (RefSeq) hypothetical protein	Ubiquitin mediated proteolysis (ko04120);; Protein processing in endoplasmic reticulum (ko04141)	[O]	Posttranslational modification, protein turnover, chaperones	Ubiquitin-conjugating enzyme;; Ubiquitin-conjugating enzyme	Ubiquitin-conjugating enzyme E2 13 OS=Arabidopsis thaliana OX=3702 GN=UBC13 PE=2 SV=1	O	Posttranslational modification, protein turnover, chaperones	Ubiquitin-conjugating enzyme E2 7 isoform C [Glycine soja]
TRINITY_DN4028_c0_g1	575	548	737	1172	1156	1735	18.06	14.5	20.22	32.81	30.58	46.32	0.00163844488382102	1.08108845687483	up	--	--	Molecular Function: protein binding (GO:0005515);; Cellular Component: cellular_component (GO:0005575);; Cellular Component: intracellular (GO:0005622);; Cellular Component: cell (GO:0005623);; Cellular Component: nucleus (GO:0005634);; Cellular Component: cytoplasm (GO:0005737);; Cellular Component: organelle (GO:0043226);; Cellular Component: membrane-bounded organelle (GO:0043227);; Cellular C…	--	--	[S]	Function unknown	Armadillo/beta-catenin-like repeat;; HEAT repeats;; Armadillo-like	--	S	Function unknown	vacuolar protein 8-like [Trifolium pratense]
TRINITY_DN7077_c0_g1	2514	9409	1841	595	290	103	93.92	328.16	66.21	22.09	10.12	3.67	0.00750678886391366	-3.75979	down	[EH]	Amino acid transport and metabolism;; Coenzyme transport and metabolism	Biological Process: branched-chain amino acid biosynthetic process (GO:0009082);; Molecular Function: L-leucine transaminase activity (GO:0052654);; Molecular Function: L-valine transaminase activity (GO:0052655);; Molecular Function: L-isoleucine transaminase activity (GO:0052656);;	K00826|5.2e-73|mtr:MTR_3g103580|K00826 branched-chain amino acid aminotransferase [EC:2.6.1.42] | (RefSeq) branched-chain amino acid aminotransferase	Cysteine and methionine metabolism (ko00270);; Valine, leucine and isoleucine degradation (ko00280);; Valine, leucine and isoleucine biosynthesis (ko00290);; Pantothenate and CoA biosynthesis (ko00770);; Glucosinolate biosynthesis (ko00966);; 2-Oxocarboxylic acid metabolism (ko01210);; Biosynthesis of amino acids (ko01230)	[E]	Amino acid transport and metabolism	Amino-transferase class IV	Branched-chain-amino-acid aminotransferase 2, chloroplastic OS=Arabidopsis thaliana OX=3702 GN=BCAT2 PE=1 SV=1	E	Amino acid transport and metabolism	branched-chain amino acid aminotransferase [Medicago truncatula]
TRINITY_DN5120_c0_g1	495	760	3281	201	362	229	22.93	31.97	152.43	9.22	15.29	10.04	0.00314446377955745	-2.59917	down	--	--	Cellular Component: nucleus (GO:0005634);; Cellular Component: cytosol (GO:0005829);; Biological Process: proteasome-mediated ubiquitin-dependent protein catabolic process (GO:0043161);;	--	--	--	--	Kelch motif;; Kelch motif	F-box/kelch-repeat protein At1g23390 OS=Arabidopsis thaliana OX=3702 GN=At1g23390 PE=2 SV=1	S	Function unknown	F-box/kelch-repeat protein At1g23390 [Medicago truncatula]
TRINITY_DN1243_c0_g1	3492	2570	3155	5854	7460	9886	111.59	77.97	98.97	187.23	225.48	305.64	8.83865510857356e-06	1.2880819773023	up	[G]	Carbohydrate transport and metabolism	Molecular Function: molecular_function (GO:0003674);; Molecular Function: catalytic activity (GO:0003824);; Cellular Component: cellular_component (GO:0005575);; Cellular Component: intracellular (GO:0005622);; Cellular Component: cell (GO:0005623);; Cellular Component: cytoplasm (GO:0005737);; Cellular Component: mitochondrion (GO:0005739);; Cellular Component: mitochondrial matrix (GO:0005759);…	K01578|4.7e-181|mtr:MTR_2g024310|K01578 malonyl-CoA decarboxylase [EC:4.1.1.9] | (RefSeq) malonyl-CoA decarboxylase	beta-Alanine metabolism (ko00410);; Propanoate metabolism (ko00640);; Peroxisome (ko04146)	[G]	Carbohydrate transport and metabolism	Malonyl-CoA decarboxylase C-terminal domain;; Malonyl-CoA decarboxylase N-terminal domain;; Malonyl-CoA decarboxylase C-terminal domain;; Malonyl-CoA decarboxylase C-terminal domain	--	G	Carbohydrate transport and metabolism	malonyl-CoA decarboxylase [Medicago truncatula]
TRINITY_DN360_c3_g2	608	570	116	15	38	15	60.31	52.48	10.78	1.41	3.61	1.57	1.47178686018408e-08	-4.25123	down	--	--	Molecular Function: iron ion binding (GO:0005506);; Cellular Component: cytoplasm (GO:0005737);; Biological Process: inositol catabolic process (GO:0019310);; Molecular Function: inositol oxygenase activity (GO:0050113);;	K00469|5.8e-108|mtr:MTR_8g015220|K00469 inositol oxygenase [EC:1.13.99.1] | (RefSeq) myo-inositol oxygenase	Ascorbate and aldarate metabolism (ko00053);; Inositol phosphate metabolism (ko00562)	[R]	General function prediction only	Myo-inositol oxygenase	Inositol oxygenase 1 OS=Arabidopsis thaliana OX=3702 GN=MIOX1 PE=2 SV=1	S	Function unknown	inositol oxygenase 1 [Medicago truncatula]
TRINITY_DN7715_c0_g1	14	38	31	125	174	169	0.9	2.05	1.78	8.74	10.33	10.12	1.56959049589724e-05	2.45633416758412	up	--	--	Molecular Function: nucleic acid binding (GO:0003676);; Molecular Function: zinc ion binding (GO:0008270);;	--	--	--	--	Zinc-finger of C2H2 type;; Zinc-finger double-stranded RNA-binding;; U1 zinc finger	--	S	Function unknown	uncharacterized protein LOC11441074 [Medicago truncatula]
TRINITY_DN5300_c0_g1	122	145	180	337	774	460	5.12	5.87	7.52	14.41	32.09	18.7	0.000310234997674877	1.76817246861478	up	--	--	Cellular Component: integral component of membrane (GO:0016021);;	--	--	--	--	--	--	--	--	uncharacterized protein LOC11434448 [Medicago truncatula]
TRINITY_DN7825_c0_g1	470	33	392	57	32	16	127.67	8.25	100.25	14.56	7.98	3.21	0.00832384948092297	-3.10311	down	--	--	Cellular Component: plasma membrane (GO:0005886);;	--	--	--	--	Cysteine-rich TM module stress tolerance	--	S	Function unknown	cysteine-rich TM module stress tolerance protein [Medicago truncatula]
TRINITY_DN24529_c0_g1	210	141	1118	53	42	57	8.96	5.7	43.58	2.27	1.67	2.29	0.000393333520269908	-3.35479	down	--	--	Molecular Function: protein serine/threonine phosphatase activity (GO:0004722);; Molecular Function: magnesium-dependent protein serine/threonine phosphatase activity (GO:0004724);; Molecular Function: metal ion binding (GO:0046872);;	K17506|2.5e-182|mtr:MTR_5g071550|K17506 protein phosphatase 1L [EC:3.1.3.16] | (RefSeq) serine/threonine phosphatase family, 2C domain protein	--	[T]	Signal transduction mechanisms	Protein phosphatase 2C	Probable protein phosphatase 2C 2 OS=Arabidopsis thaliana OX=3702 GN=At1g07160 PE=2 SV=1	T	Signal transduction mechanisms	probable protein phosphatase 2C 2 [Medicago truncatula]
TRINITY_DN660_c1_g1	1645	1858	2187	3660	5921	4404	92.7	98.85	121.71	214.33	327.94	237.69	7.47655034302913e-05	1.25711229044763	up	[Q]	Secondary metabolites biosynthesis, transport and catabolism	Molecular Function: oxidoreductase activity (GO:0016491);;	K22374|2.5e-40|cam:101492501|K22374 3''-deamino-3''-oxonicotianamine reductase [EC:1.1.1.285] | (RefSeq) methylecgonone reductase-like	--	[R]	General function prediction only	Aldo/keto reductase family	Non-functional NADPH-dependent codeinone reductase 2 OS=Papaver somniferum OX=3469 GN=COR2 PE=1 SV=1	J	Translation, ribosomal structure and biogenesis	D-pinitol dehydrogenase [Medicago truncatula]
TRINITY_DN4902_c0_g4	1693	159	353	96	85	46	100.14	9.1	19.87	5.73	4.73	2.58	0.000759806260205305	-3.27117	down	--	--	Molecular Function: DNA binding (GO:0003677);; Cellular Component: nucleus (GO:0005634);;	K09422|2.3e-61|mtr:MTR_1g043080|K09422 transcription factor MYB, plant | (RefSeq) myb-related transcription factor LBM1	--	[K]	Transcription	Myb-like DNA-binding domain	Transcription factor MYB15 OS=Arabidopsis thaliana OX=3702 GN=MYB15 PE=1 SV=1	--	--	unknown [Medicago truncatula]
TRINITY_DN19310_c0_g1	158	111	161	391	290	301	6.08	3.99	5.95	14.86	10.37	11	0.00782717820273173	1.16651417605569	up	--	--	Cellular Component: cellular_component (GO:0005575);; Cellular Component: intracellular (GO:0005622);; Cellular Component: cell (GO:0005623);; Cellular Component: cytoplasm (GO:0005737);; Cellular Component: mitochondrion (GO:0005739);; Cellular Component: chloroplast (GO:0009507);; Cellular Component: plastid envelope (GO:0009526);; Cellular Component: plastid inner membrane (GO:0009528);; Cellu…	K00858|2.1e-15|egr:104421503|K00858 NAD+ kinase [EC:2.7.1.23] | (RefSeq) putative NAD kinase 3 isoform X1	Nicotinate and nicotinamide metabolism (ko00760)	--	--	Protein RETICULATA-related	Protein RETICULATA-RELATED 4, chloroplastic OS=Arabidopsis thaliana OX=3702 GN=RER4 PE=2 SV=1	S	Function unknown	protein RETICULATA-RELATED 4, chloroplastic [Medicago truncatula]
TRINITY_DN5240_c0_g1	1	0	0	48	102	143	0.02	0	0	1.26	2.2	4.23	6.75639954708726e-07	8.03725766012246	up	--	--	Molecular Function: zinc ion binding (GO:0008270);;	K17086|4.3e-100|fve:101300290|K17086 transmembrane 9 superfamily member 2/4 | (RefSeq) uncharacterized LOC101300290	--	--	--	MULE transposase domain;; MuDR family transposase;; SWIM zinc finger;; Transposase, Mutator family	--	--	--	putative transcription factor interactor and regulator CCHC(Zn) family [Medicago truncatula]
TRINITY_DN9435_c0_g1	23	22	19	220	67	58	1.13	1.01	0.9	10.86	3.15	2.71	0.00859338681018736	2.44660535979043	up	[R]	General function prediction only	--	K01456|4.0e-145|pavi:110759676|K01456 peptide-N4-(N-acetyl-beta-glucosaminyl)asparagine amidase [EC:3.5.1.52] | (RefSeq) peptide-N(4)-(N-acetyl-beta- glucosaminyl)asparagine amidase-like	Protein processing in endoplasmic reticulum (ko04141)	[C]	Energy production and conversion	Aldo/keto reductase family	Probable aldo-keto reductase 1 OS=Glycine max OX=3847 GN=AKR1 PE=2 SV=1	C	Energy production and conversion	aldo/keto-reductase family protein [Trifolium pratense]
TRINITY_DN673_c0_g1	123	205	217	33	77	49	3.08	4.8	5.21	0.82	1.79	1.16	0.00285068205319661	-1.82261	down	--	--	Biological Process: protein ubiquitination (GO:0016567);;	--	--	--	--	NPH3 family;; BTB/POZ domain	Root phototropism protein 3 OS=Arabidopsis thaliana OX=3702 GN=RPT3 PE=1 SV=2	S	Function unknown	root phototropism protein 3 [Medicago truncatula]
TRINITY_DN4582_c0_g1	863	523	665	219	288	262	25.65	13.66	18.45	6.8	7.87	7.59	1.29160140456979e-05	-1.44776	down	[M]	Cell wall/membrane/envelope biogenesis	Molecular Function: UDP-glucose 6-dehydrogenase activity (GO:0003979);; Cellular Component: nucleus (GO:0005634);; Cellular Component: cytosol (GO:0005829);; Biological Process: glycosaminoglycan biosynthetic process (GO:0006024);; Molecular Function: NAD binding (GO:0051287);;	K00012|1.4e-262|mtr:MTR_4g109360|K00012 UDPglucose 6-dehydrogenase [EC:1.1.1.22] | (RefSeq) UDP-glucose 6-dehydrogenase family protein	Pentose and glucuronate interconversions (ko00040);; Ascorbate and aldarate metabolism (ko00053);; Amino sugar and nucleotide sugar metabolism (ko00520)	[GT]	Carbohydrate transport and metabolism;; Signal transduction mechanisms	UDP-glucose/GDP-mannose dehydrogenase family, NAD binding domain;; UDP-glucose/GDP-mannose dehydrogenase family, UDP binding domain;; UDP-glucose/GDP-mannose dehydrogenase family, central domain	UDP-glucose 6-dehydrogenase 1 OS=Glycine max OX=3847 GN=UGD1 PE=2 SV=1	--	--	UDP-glucose 6-dehydrogenase 1 [Medicago truncatula]
TRINITY_DN31323_c0_g5	398	484	426	138	160	183	7.15	8.13	7.96	2.46	2.67	3.12	8.49803306722533e-09	-1.47698	down	--	--	Cellular Component: cellular_component (GO:0005575);; Cellular Component: intracellular (GO:0005622);; Cellular Component: cell (GO:0005623);; Cellular Component: cytoplasm (GO:0005737);; Cellular Component: cytosol (GO:0005829);; Cellular Component: plasma membrane (GO:0005886);; Biological Process: transport (GO:0006810);; Biological Process: movement of cell or subcellular component (GO:000692…	--	--	--	--	N-terminal C2 in EEIG1 and EHBP1 proteins	Protein PLASTID MOVEMENT IMPAIRED 1 OS=Arabidopsis thaliana OX=3702 GN=PMI1 PE=1 SV=1	S	Function unknown	protein PLASTID MOVEMENT IMPAIRED 1 [Medicago truncatula]
TRINITY_DN10304_c0_g1	297	48	312	43	14	24	9.08	1.37	9.15	1.3	0.4	0.7	0.0023489098136993	-3.04648	down	--	--	Cellular Component: integral component of membrane (GO:0016021);; Molecular Function: transferase activity, transferring glycosyl groups (GO:0016757);;	K18134|1.8e-82|gra:105781201|K18134 EGF domain-specific O-GlcNAc transferase [EC:2.4.1.255] | (RefSeq) uncharacterized LOC105781201	Other types of O-glycan biosynthesis (ko00514)	[S]	Function unknown	Protein of unknown function (DUF563)	Xylan glycosyltransferase MUCI21 OS=Arabidopsis thaliana OX=3702 GN=MUCI21 PE=1 SV=1	S	Function unknown	uncharacterized protein LOC11421645 [Medicago truncatula]
TRINITY_DN5377_c0_g2	76	167	226	39	12	7	3.35	6.89	9.59	1.7	0.49	0.29	0.00255604363142333	-3.01989	down	--	--	--	--	--	--	--	--	--	S	Function unknown	hypothetical protein Lal_00009668 [Lupinus albus]
TRINITY_DN6095_c0_g1	3994	3439	3815	1703	1779	1393	106.77	70.5	72.83	31.92	30.36	26.35	3.80012492023498e-07	-1.23045	down	[S]	Function unknown	Cellular Component: plasma membrane (GO:0005886);; Biological Process: response to iron ion (GO:0010039);; Cellular Component: membrane (GO:0016020);; Cellular Component: integral component of membrane (GO:0016021);; Biological Process: seed development (GO:0048316);; Molecular Function: iron-nicotianamine transmembrane transporter activity (GO:0051980);;	K15363|5.7e-46|bna:111210893|K15363 fanconi-associated nuclease 1 [EC:3.1.21.- 3.1.4.1] | (RefSeq) fanconi-associated nuclease 1 homolog	--	--	--	TPR repeat;; Plant specific mitochondrial import receptor subunit TOM20;; OPT oligopeptide transporter protein;; OPT oligopeptide transporter protein	Metal-nicotianamine transporter YSL1 OS=Arabidopsis thaliana OX=3702 GN=YSL1 PE=2 SV=2	S	Function unknown	metal-nicotianamine transporter YSL1 [Medicago truncatula]
TRINITY_DN46506_c0_g1	155	157	126	350	269	360	6.36	6.02	4.97	14.18	10.25	14.02	0.000657592564138731	1.13765513106963	up	--	--	Cellular Component: mitochondrion (GO:0005739);; Cellular Component: chloroplast inner membrane (GO:0009706);; Cellular Component: integral component of membrane (GO:0016021);; Biological Process: plant organ development (GO:0099402);;	K20854|1.6e-17|pavi:110744711|K20854 hydroxyproline O-galactosyltransferase HPGT [EC:2.4.1.-] | (RefSeq) hydroxyproline O-galactosyltransferase HPGT1-like isoform X1	--	--	--	Protein RETICULATA-related	Protein RETICULATA-RELATED 1, chloroplastic OS=Arabidopsis thaliana OX=3702 GN=RER1 PE=1 SV=1	S	Function unknown	protein RETICULATA-RELATED 1, chloroplastic [Medicago truncatula]
TRINITY_DN6810_c0_g1	6	8	16	46	86	60	1.24	2.53	3.06	9.12	16.5	11.97	0.00221817542603733	2.62581764952679	up	--	--	Molecular Function: thioredoxin-disulfide reductase activity (GO:0004791);; Cellular Component: nucleus (GO:0005634);; Cellular Component: cytoplasm (GO:0005737);; Molecular Function: electron carrier activity (GO:0009055);; Molecular Function: protein disulfide oxidoreductase activity (GO:0015035);;	K03676|1.1e-49|mtr:MTR_1g088925|K03676 glutaredoxin 3 | (RefSeq) monothiol glutaredoxin-S2 protein	--	[O]	Posttranslational modification, protein turnover, chaperones	Glutaredoxin	Monothiol glutaredoxin-S9 OS=Arabidopsis thaliana OX=3702 GN=GRXS9 PE=1 SV=1	O	Posttranslational modification, protein turnover, chaperones	monothiol glutaredoxin-S11 [Medicago truncatula]
TRINITY_DN17127_c0_g1	3625	1839	1945	536	685	764	74.85	35.82	38.61	10.95	13.15	15.17	9.08220635264642e-08	-1.92954	down	--	--	Biological Process: ubiquitin-dependent protein catabolic process (GO:0006511);; Cellular Component: SCF ubiquitin ligase complex (GO:0019005);; Biological Process: SCF-dependent proteasomal ubiquitin-dependent protein catabolic process (GO:0031146);;	K10268|5.3e-238|mtr:MTR_4g013255|K10268 F-box and leucine-rich repeat protein 2/20 | (RefSeq) F-box/LRR protein	--	[R]	General function prediction only	Leucine Rich repeat;; Leucine Rich repeats (2 copies);; Leucine rich repeat	F-box/LRR-repeat protein 3 OS=Arabidopsis thaliana OX=3702 GN=FBL3 PE=2 SV=1	S	Function unknown	F-box/LRR-repeat protein 3 [Medicago truncatula]
TRINITY_DN4213_c0_g3	6	68	55	376	368	143	0.16	1.66	1.38	9.74	8.95	3.55	0.00850928480541179	2.76410683563918	up	[GI]	Carbohydrate transport and metabolism;; Lipid transport and metabolism	Cellular Component: integral component of membrane (GO:0016021);; Molecular Function: pectinesterase activity (GO:0030599);; Biological Process: cell wall modification (GO:0042545);; Molecular Function: aspartyl esterase activity (GO:0045330);; Biological Process: pectin catabolic process (GO:0045490);; Molecular Function: pectinesterase inhibitor activity (GO:0046910);;	K01051|6.6e-137|qsu:112018941|K01051 pectinesterase [EC:3.1.1.11] | (RefSeq) pectinesterase-like	Pentose and glucuronate interconversions (ko00040)	--	--	Pectinesterase;; Plant invertase/pectin methylesterase inhibitor	Probable pectinesterase/pectinesterase inhibitor 61 OS=Arabidopsis thaliana OX=3702 GN=PME61 PE=2 SV=1	G	Carbohydrate transport and metabolism	probable pectinesterase/pectinesterase inhibitor 34 [Medicago truncatula]
TRINITY_DN519_c0_g2	305	145	179	411	729	995	4.7	1.84	2.53	5.96	9.78	14.01	0.00118962312837809	1.71754314171778	up	--	--	Molecular Function: transferase activity (GO:0016740);;	--	--	--	--	Domain of unknown function (DUF4378);; Protein of unknown function (DUF3741)	--	S	Function unknown	uncharacterized protein LOC11433194 [Medicago truncatula]
TRINITY_DN8408_c0_g1	962	85	421	26	10	6	69.27	5.88	26.04	1.92	0.68	0.27	1.19285279413046e-07	-5.11637	down	--	--	Biological Process: signal transduction (GO:0007165);;	K13459|2.7e-43|vvi:100265494|K13459 disease resistance protein RPS2 | (RefSeq) probable disease resistance protein At1g52660	Plant-pathogen interaction (ko04626)	--	--	TIR domain;; TIR domain	Disease resistance protein RPV1 OS=Vitis rotundifolia OX=103349 GN=RPV1 PE=1 SV=1	S	Function unknown	toll/interleukin-1 receptor-like protein [Medicago truncatula]
TRINITY_DN11773_c0_g1	27	35	16	91	125	69	1.7	1.78	0.97	4.67	7.15	3.18	0.00670191697948834	1.85900783477542	up	--	--	Cellular Component: plasmodesma (GO:0009506);; Cellular Component: integral component of membrane (GO:0016021);;	--	--	--	--	Salt stress response/antifungal	Plasmodesmata-located protein 7 OS=Arabidopsis thaliana OX=3702 GN=PDLP7 PE=1 SV=1	S	Function unknown	cysteine-rich repeat secretory protein 60 [Medicago truncatula]
TRINITY_DN25825_c0_g1	1918	1483	413	130	275	248	84.73	60.99	17.97	5.64	11.47	10.48	6.68787589077588e-05	-2.56228	down	--	--	--	--	--	--	--	--	--	--	--	unknown [Medicago truncatula]
TRINITY_DN8238_c0_g1	542	35	310	53	14	13	64.74	3.91	36.28	6.21	1.57	1.5	0.0045033658949064	-3.46151	down	[O]	Posttranslational modification, protein turnover, chaperones	Cellular Component: chloroplast (GO:0009507);; Biological Process: chaperone-mediated protein folding (GO:0061077);;	K02634|1.3e-18|han:110919534|K02634 apocytochrome f | (RefSeq) uncharacterized protein LOC110919534	Photosynthesis (ko00195)	[O]	Posttranslational modification, protein turnover, chaperones	DnaJ domain	Chaperone protein dnaJ 20, chloroplastic OS=Arabidopsis thaliana OX=3702 GN=ATJ20 PE=1 SV=2	O	Posttranslational modification, protein turnover, chaperones	chaperone protein dnaJ 20, chloroplastic [Medicago truncatula]
TRINITY_DN9350_c0_g1	338	359	448	731	1430	696	21.7	21.51	27.77	46.19	85.29	42.49	0.00951614800156141	1.2821922380879	up	[G]	Carbohydrate transport and metabolism	Biological Process: inositol metabolic process (GO:0006020);; Biological Process: inositol biosynthetic process (GO:0006021);; Biological Process: signal transduction (GO:0007165);; Molecular Function: inositol monophosphate 1-phosphatase activity (GO:0008934);; Biological Process: phosphatidylinositol phosphorylation (GO:0046854);; Biological Process: inositol phosphate dephosphorylation (GO:004…	K10047|2.0e-145|mtr:MTR_2g026060|K10047 inositol-phosphate phosphatase / L-galactose 1-phosphate phosphatase [EC:3.1.3.25 3.1.3.93] | (RefSeq) inositol monophosphatase family protein	Ascorbate and aldarate metabolism (ko00053);; Inositol phosphate metabolism (ko00562);; Phosphatidylinositol signaling system (ko04070)	[G]	Carbohydrate transport and metabolism	Inositol monophosphatase family	Inositol-phosphate phosphatase OS=Arabidopsis thaliana OX=3702 GN=VTC4 PE=1 SV=1	G	Carbohydrate transport and metabolism	inositol-phosphate phosphatase [Medicago truncatula]
TRINITY_DN842_c0_g3	261	160	155	503	327	523	7.17	4.09	3.87	13.39	8.05	13.55	0.00905146265712889	1.21165627663124	up	--	--	Molecular Function: molecular_function (GO:0003674);; Molecular Function: catalytic activity (GO:0003824);; Cellular Component: cellular_component (GO:0005575);; Cellular Component: intracellular (GO:0005622);; Cellular Component: cell (GO:0005623);; Cellular Component: cytoplasm (GO:0005737);; Biological Process: carbohydrate metabolic process (GO:0005975);; Biological Process: disaccharide meta…	K16055|2.5e-17|cam:101502983|K16055 trehalose 6-phosphate synthase/phosphatase [EC:2.4.1.15 3.1.3.12] | (RefSeq) probable alpha,alpha-trehalose-phosphate synthase [UDP-forming] 9	Starch and sucrose metabolism (ko00500)	--	--	--	--	G	Carbohydrate transport and metabolism	probable alpha,alpha-trehalose-phosphate synthase [UDP-forming] 9 isoform X2 [Cicer arietinum]
TRINITY_DN6703_c0_g1	323	603	430	796	1059	1026	14.3	24.7	18.13	34.84	43.33	43.31	0.00702758014231413	1.05465584940029	up	[GM]	Carbohydrate transport and metabolism;; Cell wall/membrane/envelope biogenesis	Biological Process: carbohydrate metabolic process (GO:0005975);; Molecular Function: arabinose-5-phosphate isomerase activity (GO:0019146);; Molecular Function: carbohydrate derivative binding (GO:0097367);; Biological Process: carbohydrate derivative metabolic process (GO:1901135);;	K06041|4.6e-156|mtr:MTR_7g097060|K06041 arabinose-5-phosphate isomerase [EC:5.3.1.13] | (RefSeq) arabinose 5-phosphate isomerase, putative	--	--	--	SIS domain;; CBS domain;; CBS domain	Probable arabinose 5-phosphate isomerase OS=Arabidopsis thaliana OX=3702 GN=SETH3 PE=2 SV=1	M	Cell wall/membrane/envelope biogenesis	probable arabinose 5-phosphate isomerase [Medicago truncatula]
TRINITY_DN47510_c0_g1	32	125	94	258	348	358	3.1	11.3	8.85	24.48	31.33	33.07	0.0045033658949064	1.90064269402501	up	--	--	--	--	--	--	--	--	--	--	--	uncharacterized protein LOC11421787 [Medicago truncatula]
TRINITY_DN4912_c3_g2	2282	1846	2986	4998	4617	6132	75.1	56.8	93.58	162.88	141.57	191.64	0.00150367103906161	1.1021793270913	up	[C]	Energy production and conversion	Biological Process: carbohydrate metabolic process (GO:0005975);; Biological Process: tricarboxylic acid cycle (GO:0006099);; Molecular Function: L-malate dehydrogenase activity (GO:0030060);;	K00026|4.0e-209|cam:101504640|K00026 malate dehydrogenase [EC:1.1.1.37] | (RefSeq) malate dehydrogenase, chloroplastic	Citrate cycle (TCA cycle) (ko00020);; Cysteine and methionine metabolism (ko00270);; Pyruvate metabolism (ko00620);; Glyoxylate and dicarboxylate metabolism (ko00630);; Carbon fixation in photosynthetic organisms (ko00710);; Carbon metabolism (ko01200)	[C]	Energy production and conversion	lactate/malate dehydrogenase, NAD binding domain;; lactate/malate dehydrogenase, alpha/beta C-terminal domain;; 3-beta hydroxysteroid dehydrogenase/isomerase family	Malate dehydrogenase, chloroplastic OS=Arabidopsis thaliana OX=3702 GN=At3g47520 PE=1 SV=1	C	Energy production and conversion	malate dehydrogenase precursor [Medicago sativa]
TRINITY_DN20644_c0_g2	716	185	114	21	29	5	80.71	19.44	12.51	2.31	3.04	0.54	1.41753181120258e-05	-4.18955	down	--	--	Molecular Function: electron carrier activity (GO:0009055);; Cellular Component: integral component of membrane (GO:0016021);; Cellular Component: anchored component of plasma membrane (GO:0046658);;	--	--	--	--	Plastocyanin-like domain	Uclacyanin-2 OS=Arabidopsis thaliana OX=3702 GN=At2g44790 PE=2 SV=1	S	Function unknown	mavicyanin [Medicago truncatula]
TRINITY_DN2099_c0_g1	8213	8158	9183	3477	3979	3401	480.82	423.05	494.14	203.35	219.28	197.26	5.95537863513947e-10	-1.2662	down	[Q]	Secondary metabolites biosynthesis, transport and catabolism	Molecular Function: 1-aminocyclopropane-1-carboxylate oxidase activity (GO:0009815);; Molecular Function: metal ion binding (GO:0046872);; Molecular Function: dioxygenase activity (GO:0051213);;	K05933|2.2e-113|mtr:MTR_3g083370|K05933 aminocyclopropanecarboxylate oxidase [EC:1.14.17.4] | (RefSeq) 1-aminocyclopropane-1-carboxylate oxidase	Cysteine and methionine metabolism (ko00270)	[QR]	Secondary metabolites biosynthesis, transport and catabolism;; General function prediction only	2OG-Fe(II) oxygenase superfamily;; non-haem dioxygenase in morphine synthesis N-terminal	1-aminocyclopropane-1-carboxylate oxidase OS=Prunus mume OX=102107 GN=ACO1 PE=2 SV=1	Q	Secondary metabolites biosynthesis, transport and catabolism	1-aminocyclopropanecarboxylic acid oxidase [Medicago truncatula]
TRINITY_DN2137_c1_g1	426	835	279	104	164	154	13.14	25.46	7.62	2.56	3.96	3.52	0.000687686690809971	-1.88624	down	[I]	Lipid transport and metabolism	Molecular Function: 2-acylglycerol O-acyltransferase activity (GO:0003846);; Cellular Component: membrane (GO:0016020);; Molecular Function: lipase activity (GO:0016298);;	K01054|3.5e-177|mtr:MTR_1g088470|K01054 acylglycerol lipase [EC:3.1.1.23] | (RefSeq) alpha/beta hydrolase family protein	Glycerolipid metabolism (ko00561)	[I]	Lipid transport and metabolism	Serine aminopeptidase, S33;; alpha/beta hydrolase fold;; Alpha/beta hydrolase family;; Prolyl oligopeptidase family;; Dienelactone hydrolase family;; Phospholipase/Carboxylesterase	Caffeoylshikimate esterase OS=Arabidopsis thaliana OX=3702 GN=CSE PE=1 SV=1	I	Lipid transport and metabolism	caffeoylshikimate esterase [Medicago truncatula]
TRINITY_DN2027_c0_g1	1160	1597	1472	2827	3220	4045	40.56	52.15	49.31	97.69	104.68	134.89	3.37712917806023e-06	1.21560047488586	up	[M]	Cell wall/membrane/envelope biogenesis	Molecular Function: ethanolamine-phosphate cytidylyltransferase activity (GO:0004306);; Biological Process: biosynthetic process (GO:0009058);; Cellular Component: integral component of mitochondrial outer membrane (GO:0031307);;	K00967|1.4e-209|mtr:MTR_7g074620|K00967 ethanolamine-phosphate cytidylyltransferase [EC:2.7.7.14] | (RefSeq) ethanolamine-phosphate cytidylyltransferase	Phosphonate and phosphinate metabolism (ko00440);; Glycerophospholipid metabolism (ko00564)	[I]	Lipid transport and metabolism	Cytidylyltransferase-like;; FAD synthetase;; Cytidylyltransferase-like	Ethanolamine-phosphate cytidylyltransferase OS=Arabidopsis thaliana OX=3702 GN=PECT1 PE=1 SV=1	I	Lipid transport and metabolism	ethanolamine-phosphate cytidylyltransferase [Medicago truncatula]
TRINITY_DN8408_c0_g2	913	31	137	28	18	41	61.42	1.88	9.35	1.79	1.09	2.59	0.00416404617545611	-3.64914	down	--	--	Biological Process: signal transduction (GO:0007165);;	K07466|4.0e-42|fve:101313743|K07466 replication factor A1 | (RefSeq) uncharacterized LOC101313743	DNA replication (ko03030);; Nucleotide excision repair (ko03420);; Mismatch repair (ko03430);; Homologous recombination (ko03440)	--	--	TIR domain;; TIR domain	Disease resistance protein RPV1 OS=Vitis rotundifolia OX=103349 GN=RPV1 PE=1 SV=1	S	Function unknown	toll/interleukin-1 receptor-like protein [Medicago truncatula]
TRINITY_DN11994_c0_g2	1661	2081	2303	931	1202	854	75.65	54.17	47.44	22.2	25.28	29.44	0.00170246895225933	-1.04992	down	--	--	Molecular Function: alpha-mannosidase activity (GO:0004559);; Cellular Component: vacuolar membrane (GO:0005774);; Biological Process: mannose metabolic process (GO:0006013);; Biological Process: protein deglycosylation (GO:0006517);; Molecular Function: carbohydrate binding (GO:0030246);; Molecular Function: metal ion binding (GO:0046872);;	K01191|0.0e+00|mtr:MTR_3g098650|K01191 alpha-mannosidase [EC:3.2.1.24] | (RefSeq) glycoside hydrolase family 38 amino-terminal domain protein	Other glycan degradation (ko00511)	[G]	Carbohydrate transport and metabolism	Glycosyl hydrolases family 38 N-terminal domain;; Alpha mannosidase middle domain;; Glycosyl hydrolases family 38 C-terminal beta sandwich domain	Probable alpha-mannosidase At5g13980 OS=Arabidopsis thaliana OX=3702 GN=At5g13980 PE=2 SV=1	G	Carbohydrate transport and metabolism	probable alpha-mannosidase At5g13980 [Medicago truncatula]
TRINITY_DN4403_c0_g1	518	392	522	224	164	101	24.41	15.53	20.61	9.24	6.88	4.48	0.00240653288500338	-1.56272	down	--	--	Molecular Function: molecular_function (GO:0003674);; Molecular Function: transcription factor activity, sequence-specific DNA binding (GO:0003700);; Cellular Component: cellular_component (GO:0005575);; Cellular Component: intracellular (GO:0005622);; Cellular Component: cell (GO:0005623);; Cellular Component: nucleus (GO:0005634);; Cellular Component: cytoplasm (GO:0005737);; Biological Process…	--	--	--	--	Helix-loop-helix DNA-binding domain	Transcription factor bHLH121 OS=Arabidopsis thaliana OX=3702 GN=BHLH121 PE=1 SV=1	K	Transcription	transcription factor [Trifolium pratense]
TRINITY_DN14426_c0_g1	103	159	302	1634	907	1337	5.81	7.05	14.93	85.79	45.56	65.24	3.93575664954291e-07	2.73769435829294	up	--	--	Molecular Function: ADP binding (GO:0043531);;	K12818|4.9e-36|mtr:MTR_0267s0070|K12818 ATP-dependent RNA helicase DHX8/PRP22 [EC:3.6.4.13] | (RefSeq) NB-ARC domain disease resistance protein, putative	Spliceosome (ko03040)	[T]	Signal transduction mechanisms	--	Putative disease resistance RPP13-like protein 1 OS=Arabidopsis thaliana OX=3702 GN=RPPL1 PE=3 SV=1	T	Signal transduction mechanisms	LRR and NB-ARC domain disease resistance protein [Medicago truncatula]
TRINITY_DN4076_c0_g1	1044	805	652	490	338	313	35.3	25.42	21.17	16.41	10.6	10.04	0.00682413076589894	-1.13848	down	--	--	--	--	--	--	--	--	--	S	Function unknown	uncharacterized protein LOC11428088 [Medicago truncatula]
TRINITY_DN523_c0_g1	76	50	58	165	184	181	5.18	3.18	3.82	11.06	11.64	11.73	0.000167541432306904	1.4975088739743	up	--	--	--	--	--	--	--	Cotton fibre expressed protein	--	S	Function unknown	uncharacterized protein LOC25496950 [Medicago truncatula]
TRINITY_DN19194_c0_g1	404	938	734	1470	1778	2069	35.93	83.54	63.88	128.67	148.04	174.97	0.00342820811514714	1.31769879173675	up	--	--	Biological Process: multicellular organism development (GO:0007275);;	--	--	--	--	--	Axial regulator YABBY 1 OS=Arabidopsis thaliana OX=3702 GN=YAB1 PE=1 SV=1	S	Function unknown	axial regulator yabby 1-like protein [Trifolium pratense]
TRINITY_DN4683_c0_g3	4	2	3	69	204	24	0.11	0.05	0.08	1.81	5.01	0.6	2.17674519851249e-05	5.02306522657718	up	--	--	Cellular Component: chloroplast (GO:0009507);;	--	--	--	--	Ycf1	Protein TIC 214 OS=Eucalyptus globulus subsp. globulus OX=71271 GN=TIC214 PE=3 SV=1	U	Intracellular trafficking, secretion, and vesicular transport	hypothetical chloroplast RF19 [Euphorbia smithii]
TRINITY_DN1815_c0_g2	1148	1299	1069	558	668	556	44.87	50	39.47	20.8	22.65	18.3	6.14971315928473e-06	-1.00547	down	--	--	Biological Process: defense response (GO:0006952);; Molecular Function: ADP binding (GO:0043531);;	K15078|1.6e-62|vvi:100255136|K15078 structure-specific endonuclease subunit SLX1 [EC:3.6.1.-] | (RefSeq) putative disease resistance protein RGA1	--	[T]	Signal transduction mechanisms	NB-ARC domain;; Leucine rich repeat	Putative disease resistance protein RGA1 OS=Solanum bulbocastanum OX=147425 GN=RGA1 PE=2 SV=2	T	Signal transduction mechanisms	hypothetical protein TSUD_354330 [Trifolium subterraneum]
TRINITY_DN18640_c0_g1	896	242	2241	299	171	125	20.34	5.14	48.77	6.72	3.61	2.69	0.00820179686662846	-2.55047	down	[T]	Signal transduction mechanisms	Molecular Function: protein kinase activity (GO:0004672);; Molecular Function: ATP binding (GO:0005524);; Cellular Component: integral component of membrane (GO:0016021);;	K13429|4.9e-56|fve:101299343|K13429 chitin elicitor receptor kinase 1 | (RefSeq) chitin elicitor receptor kinase 1-like	Plant-pathogen interaction (ko04626)	--	--	Protein kinase domain;; Protein tyrosine and serine/threonine kinase;; LysM domain	Protein LYK5 OS=Arabidopsis thaliana OX=3702 GN=LYK5 PE=2 SV=1	T	Signal transduction mechanisms	protein LYK5 [Medicago truncatula]
TRINITY_DN3224_c0_g1	80	27	54	353	272	223	1.7	0.5	0.97	6.88	5.03	4.23	4.48034769758713e-05	2.3808403015592	up	[O]	Posttranslational modification, protein turnover, chaperones	Molecular Function: serine-type endopeptidase activity (GO:0004252);; Cellular Component: extracellular space (GO:0005615);;	K15333|3.0e-39|nsy:104224633|K15333 tRNA guanosine-2'-O-methyltransferase [EC:2.1.1.34] | (RefSeq) uncharacterized protein LOC104224633	--	--	--	Subtilase family;; Peptidase inhibitor I9;; Fibronectin type-III domain;; Subtilase family	Subtilisin-like protease SBT3.6 OS=Arabidopsis thaliana OX=3702 GN=SBT3.6 PE=2 SV=1	O	Posttranslational modification, protein turnover, chaperones	subtilisin-like protease SBT3.3 isoform X3 [Medicago truncatula]
TRINITY_DN11193_c0_g1	11210	8655	5652	2824	3602	3270	376.23	271.4	182.15	93.8	112.38	104.28	8.83865510857356e-06	-1.41462	down	[J]	Translation, ribosomal structure and biogenesis	Molecular Function: mRNA binding (GO:0003729);; Cellular Component: cytosol (GO:0005829);;	K13201|2.5e-32|csl:COCSUDRAFT_20324|K13201 nucleolysin TIA-1/TIAR | (RefSeq) RNA-binding domain-containing protein	--	[R]	General function prediction only	RNA recognition motif. (a.k.a. RRM, RBD, or RNP domain);; RNA recognition motif	Polyadenylate-binding protein RBP47B OS=Arabidopsis thaliana OX=3702 GN=RBP47B PE=1 SV=1	A	RNA processing and modification	unknown [Medicago truncatula]
TRINITY_DN9282_c0_g1	209	377	372	1015	887	1003	3.99	6.77	6.79	19.17	15.83	18.16	3.05659340737543e-05	1.56727976571399	up	--	--	--	--	--	--	--	von Willebrand factor type A domain;; von Willebrand factor type A domain;; RING-like zinc finger;; von Willebrand factor type A domain;; Ring finger domain;; Zinc finger, C3HC4 type (RING finger)	E3 ubiquitin-protein ligase WAV3 OS=Arabidopsis thaliana OX=3702 GN=WAV3 PE=1 SV=1	O	Posttranslational modification, protein turnover, chaperones	zinc finger (C3HC4-type RING finger) family protein [Medicago truncatula]
TRINITY_DN2937_c0_g1	184	138	232	413	457	502	15.55	10.98	19.06	34.3	35.91	40.04	0.00100575552300819	1.26525025741795	up	--	--	Biological Process: reproduction (GO:0000003);; Biological Process: protein polyubiquitination (GO:0000209);; Biological Process: cell morphogenesis (GO:0000902);; Biological Process: cell morphogenesis involved in differentiation (GO:0000904);; Biological Process: developmental process involved in reproduction (GO:0003006);; Molecular Function: molecular_function (GO:0003674);; Molecular Functio…	K11982|2.2e-49|oeu:111406194|K11982 E3 ubiquitin-protein ligase RNF115/126 [EC:2.3.2.27] | (RefSeq) E3 ubiquitin-protein ligase SIRP1 isoform X1	--	[O]	Posttranslational modification, protein turnover, chaperones	Ring finger domain;; Zinc finger, C3HC4 type (RING finger);; RING-like zinc finger;; Zinc finger, C3HC4 type (RING finger);; RING-H2 zinc finger domain;; Anaphase-promoting complex subunit 11 RING-H2 finger	E3 ubiquitin-protein ligase MPSR1 OS=Arabidopsis thaliana OX=3702 GN=MPSR1 PE=1 SV=1	O	Posttranslational modification, protein turnover, chaperones	E3 ubiquitin-protein ligase MPSR1 [Medicago truncatula]
TRINITY_DN46818_c0_g1	436	100	58	8	26	29	30.5	6.53	3.92	0.55	1.69	1.93	0.00221817542603733	-3.26362	down	--	--	Cellular Component: plasma membrane (GO:0005886);; Cellular Component: integral component of membrane (GO:0016021);; Molecular Function: 4 iron, 4 sulfur cluster binding (GO:0051539);;	--	--	--	--	Domain of unknown function (DUF588)	CASP-like protein 1D2 OS=Glycine max OX=3847 PE=2 SV=1	S	Function unknown	CASP-like protein 1D2 [Medicago truncatula]
TRINITY_DN7385_c0_g1	1119	296	281	129	167	141	45.83	9.6	7.54	3.97	4.24	4.94	0.00859338681018736	-1.96781	down	[E]	Amino acid transport and metabolism	Molecular Function: peptide:proton symporter activity (GO:0015333);; Cellular Component: integral component of membrane (GO:0016021);; Molecular Function: oligopeptide transmembrane transporter activity (GO:0035673);; Molecular Function: tripeptide transporter activity (GO:0042937);; Molecular Function: peptide transmembrane transporter activity (GO:1904680);;	K14638|1.1e-216|ccaj:109804582|K14638 solute carrier family 15 (peptide/histidine transporter), member 3/4 | (RefSeq) protein NRT1/ PTR FAMILY 5.2-like	--	[E]	Amino acid transport and metabolism	POT family	Protein NRT1/ PTR FAMILY 5.2 OS=Arabidopsis thaliana OX=3702 GN=NPF5.2 PE=2 SV=1	E	Amino acid transport and metabolism	protein NRT1/ PTR FAMILY 5.2 isoform X1 [Medicago truncatula]
TRINITY_DN20578_c0_g1	360	270	210	94	116	43	16.71	11.7	9.38	4.31	5	1.9	0.0045033658949064	-1.73612	down	--	--	Molecular Function: DNA binding (GO:0003677);; Molecular Function: transcription factor activity, sequence-specific DNA binding (GO:0003700);; Cellular Component: nucleus (GO:0005634);;	K09286|1.2e-115|mtr:MTR_2g435590|K09286 EREBP-like factor | (RefSeq) ethylene response factor	--	--	--	AP2 domain	Ethylene-responsive transcription factor RAP2-3 OS=Arabidopsis thaliana OX=3702 GN=RAP2-3 PE=1 SV=2	K	Transcription	unknown [Medicago truncatula]
TRINITY_DN3554_c0_g1	764	574	587	1304	1857	2561	22.65	15.09	16.19	36.87	49.04	67.36	3.38617195911816e-06	1.5288451879977	up	[J]	Translation, ribosomal structure and biogenesis	Molecular Function: transcription factor activity, sequence-specific DNA binding (GO:0003700);; Biological Process: circadian rhythm (GO:0007623);; Molecular Function: oxidoreductase activity, acting on paired donors, with incorporation or reduction of molecular oxygen, 2-oxoglutarate as one donor, and incorporation of one atom each of oxygen into both donors (GO:0016706);; Biological Process: re…	K10277|1.3e-112|mtr:MTR_4g066020|K10277 lysine-specific demethylase 8 [EC:1.14.11.27] | (RefSeq) transcription factor jumonji (JmjC) domain protein	--	[BT]	Chromatin structure and dynamics;; Signal transduction mechanisms	Cupin-like domain	Lysine-specific demethylase JMJ30 OS=Arabidopsis thaliana OX=3702 GN=JMJ30 PE=1 SV=1	--	--	lysine-specific demethylase JMJ30 isoform X2 [Medicago truncatula]
TRINITY_DN3402_c0_g2	1107	337	900	236	187	180	31.66	9.01	24.7	6.68	4.97	4.89	0.000791396719256248	-1.98617	down	--	--	Cellular Component: integral component of membrane (GO:0016021);;	K10664|2.0e-175|mtr:MTR_7g113800|K10664 E3 ubiquitin-protein ligase ATL6/9/15/31/42/55 [EC:2.3.2.27] | (RefSeq) RING-H2 zinc finger protein	--	[O]	Posttranslational modification, protein turnover, chaperones	Ring finger domain;; RING-like zinc finger;; Zinc finger, C3HC4 type (RING finger);; RING-H2 zinc finger domain;; Zinc finger, C3HC4 type (RING finger);; Anaphase-promoting complex subunit 11 RING-H2 finger	E3 ubiquitin-protein ligase ATL6 OS=Arabidopsis thaliana OX=3702 GN=ATL6 PE=1 SV=2	O	Posttranslational modification, protein turnover, chaperones	E3 ubiquitin-protein ligase ATL6 [Medicago truncatula]
TRINITY_DN3684_c1_g2	144	135	222	868	480	342	5.64	4.38	5.68	25.56	12.4	14.42	0.00487632837795863	1.73928279178509	up	[O]	Posttranslational modification, protein turnover, chaperones	Molecular Function: serine-type endopeptidase activity (GO:0004252);;	K15333|2.8e-89|nsy:104224633|K15333 tRNA guanosine-2'-O-methyltransferase [EC:2.1.1.34] | (RefSeq) uncharacterized protein LOC104224633	--	--	--	Subtilase family;; Fibronectin type-III domain;; Peptidase inhibitor I9;; PA domain	Subtilisin-like protease SBT1.8 OS=Arabidopsis thaliana OX=3702 GN=SBT1.8 PE=1 SV=1	O	Posttranslational modification, protein turnover, chaperones	subtilisin-like protease SBT1.8 [Medicago truncatula]
TRINITY_DN13919_c0_g1	97	203	201	336	468	631	18.49	33.05	36.7	60.01	82.94	119.08	0.00594468449895614	1.4660125804621	up	--	--	Biological Process: metabolic process (GO:0008152);; Molecular Function: glucan endo-1,3-beta-D-glucosidase activity (GO:0042973);;	K19892|5.8e-14|lsv:111890159|K19892 glucan endo-1,3-beta-glucosidase 4 [EC:3.2.1.39] | (RefSeq) glucan endo-1,3-beta-glucosidase 4	Starch and sucrose metabolism (ko00500)	--	--	X8 domain	Glucan endo-1,3-beta-glucosidase OS=Triticum aestivum OX=4565 GN=GLC1 PE=2 SV=1	S	Function unknown	glucan endo-1,3-beta-glucosidase [Medicago truncatula]
TRINITY_DN12451_c0_g1	655	1327	1165	3644	2387	2439	39.29	74.22	67.39	215.05	132.92	139.18	0.00273228	1.40915774356458	up	--	--	Molecular Function: C-5 sterol desaturase activity (GO:0000248);; Molecular Function: iron ion binding (GO:0005506);; Cellular Component: endoplasmic reticulum membrane (GO:0005789);; Cellular Component: membrane (GO:0016020);; Cellular Component: integral component of membrane (GO:0016021);; Biological Process: sterol biosynthetic process (GO:0016126);; Molecular Function: oxidoreductase activit…	K00227|2.8e-50|ccaj:109791074|K00227 Delta7-sterol 5-desaturase [EC:1.14.19.20] | (RefSeq) delta(7)-sterol-C5(6)-desaturase-like	Steroid biosynthesis (ko00100)	[I]	Lipid transport and metabolism	Fatty acid hydroxylase superfamily	Delta(7)-sterol-C5(6)-desaturase 1 OS=Arabidopsis thaliana OX=3702 GN=STE1 PE=1 SV=2	I	Lipid transport and metabolism	hypothetical protein TSUD_277600 [Trifolium subterraneum]
TRINITY_DN35281_c0_g1	4451	10142	5937	17198	12940	19118	930.12	1968	1227.63	3457.94	2509.9	3835.35	0.00646174696902159	1.23901884184679	up	--	--	--	--	--	--	--	--	--	--	--	hypothetical protein MtrunA17_Chr1g0151831 [Medicago truncatula]
TRINITY_DN8646_c0_g1	950	77	43	7	3	3	38.15	2.9	1.64	0.31	0.11	0.11	4.79976448167344e-07	-6.33655	down	--	--	Molecular Function: nucleic acid binding (GO:0003676);; Molecular Function: zinc ion binding (GO:0008270);; Biological Process: DNA integration (GO:0015074);;	K11593|8.3e-20|dct:110097550|K11593 eukaryotic translation initiation factor 2C | (RefSeq) protein argonaute 1A-like	--	[R]	General function prediction only	gag-polypeptide of LTR copia-type	Retrovirus-related Pol polyprotein from transposon RE1 OS=Arabidopsis thaliana OX=3702 GN=RE1 PE=2 SV=1	L	Replication, recombination and repair	copia-type polyprotein [Trifolium pratense]
TRINITY_DN2724_c0_g3	32	236	226	22	4	5	5.02	28.16	26.02	3.79	0.43	0.62	0.000740542003546502	-3.99573	down	--	--	--	--	--	--	--	--	--	S	Function unknown	hypothetical protein Lal_00046827 [Lupinus albus]
TRINITY_DN45100_c0_g1	13	10	24	145	122	113	1.64	1.18	2.96	17.86	14.32	13.64	6.94335198860513e-07	2.97939879508745	up	--	--	Cellular Component: integral component of membrane (GO:0016021);;	--	--	--	--	--	--	--	--	hypothetical protein MtrunA17_Chr7g0258201 [Medicago truncatula]
TRINITY_DN1476_c0_g1	1096	1021	1410	2166	3151	2961	31.11	21.91	29.51	46.7	64.1	66.83	0.000114089878867593	1.18582048635905	up	[G]	Carbohydrate transport and metabolism	Cellular Component: integral component of membrane (GO:0016021);; Molecular Function: transmembrane transporter activity (GO:0022857);;	K08193|0.0e+00|mtr:MTR_8g030600|K08193 MFS transporter, ACS family, solute carrier family 17 (sodium-dependent inorganic phosphate cotransporter), other | (RefSeq) anion transporter 4	--	[G]	Carbohydrate transport and metabolism	Major Facilitator Superfamily	Ascorbate transporter, chloroplastic OS=Arabidopsis thaliana OX=3702 GN=PHT4;4 PE=1 SV=1	G	Carbohydrate transport and metabolism	ascorbate transporter, chloroplastic [Medicago truncatula]
TRINITY_DN3799_c0_g1	1523	343	318	114	96	205	66.99	14.68	13.76	5.26	4.01	8.64	0.0032853929592837	-2.41768	down	[O]	Posttranslational modification, protein turnover, chaperones	Molecular Function: glutathione transferase activity (GO:0004364);; Cellular Component: cytoplasm (GO:0005737);; Biological Process: glutathione metabolic process (GO:0006749);;	K00799|7.9e-61|mtr:MTR_6g080440|K00799 glutathione S-transferase [EC:2.5.1.18] | (RefSeq) glutathione S-transferase	Glutathione metabolism (ko00480)	[O]	Posttranslational modification, protein turnover, chaperones	Glutathione S-transferase, N-terminal domain;; Glutathione S-transferase, N-terminal domain;; Glutathione S-transferase, N-terminal domain	Probable glutathione S-transferase OS=Nicotiana tabacum OX=4097 PE=2 SV=1	O	Posttranslational modification, protein turnover, chaperones	glutathione S-transferase U7 [Medicago truncatula]
TRINITY_DN4988_c0_g3	2831	7739	2670	1335	1518	1106	38	96.59	33.91	17.5	18.67	13.94	0.0016000731189071	-1.74802	down	[T]	Signal transduction mechanisms	Molecular Function: phosphorelay sensor kinase activity (GO:0000155);; Cellular Component: nucleus (GO:0005634);; Biological Process: regulation of transcription, DNA-templated (GO:0006355);; Biological Process: detection of visible light (GO:0009584);; Biological Process: red, far-red light phototransduction (GO:0009585);; Molecular Function: photoreceptor activity (GO:0009881);; Biological Proc…	K12120|0.0e+00|mtr:MTR_1g085160|K12120 phytochrome A | (RefSeq) phytochrome protein A	Circadian rhythm - plant (ko04712)	--	--	Phytochrome region;; PAS fold;; PAS fold;; GAF domain;; Histidine kinase-, DNA gyrase B-, and HSP90-like ATPase;; PAS fold;; PAS domain;; His Kinase A (phospho-acceptor) domain	Phytochrome A OS=Pisum sativum OX=3888 GN=PHYA PE=3 SV=1	K	Transcription	phytochrome protein A [Medicago truncatula]
TRINITY_DN6976_c0_g2	72	167	205	1207	874	830	2.29	5.13	6.57	39.09	25.89	26.62	1.0142167542014e-07	2.68160300016019	up	--	--	Molecular Function: transferase activity, transferring acyl groups other than amino-acyl groups (GO:0016747);;	K13264|7.5e-50|lja:Lj2g3v1090790.1|K13264 isoflavone 7-O-glucoside-6''-O-malonyltransferase [EC:2.3.1.115] | (RefSeq) Lj2g3v1090790.1; -	Isoflavonoid biosynthesis (ko00943);; Flavone and flavonol biosynthesis (ko00944)	--	--	Transferase family	Coumaroyl-CoA:anthocyanidin 3-O-glucoside-6''-O-coumaroyltransferase 1 OS=Arabidopsis thaliana OX=3702 GN=3AT1 PE=1 SV=1	H	Coenzyme transport and metabolism	coumaroyl-CoA:anthocyanidin 3-O-glucoside-6''-O-coumaroyltransferase 1 [Medicago truncatula]
TRINITY_DN2224_c0_g1	7039	2430	4084	1062	1838	1108	319.88	103.78	179.05	47.48	77.73	47.8	0.000895957228455234	-1.7858	down	--	--	Molecular Function: aspartic-type endopeptidase activity (GO:0004190);; Biological Process: proteolysis (GO:0006508);; Biological Process: protein catabolic process (GO:0030163);;	K22683|2.4e-18|mtr:MTR_3g046300|K22683 aspartyl protease family protein [EC:3.4.23.-] | (RefSeq) eukaryotic aspartyl protease family protein	--	[O]	Posttranslational modification, protein turnover, chaperones	Xylanase inhibitor C-terminal;; Xylanase inhibitor N-terminal	Probable aspartic proteinase GIP2 OS=Nicotiana benthamiana OX=4100 GN=GIP2 PE=1 SV=1	O	Posttranslational modification, protein turnover, chaperones	basic 7S globulin [Medicago truncatula]
TRINITY_DN2439_c0_g1	545	542	858	1386	1368	1575	27.5	25.54	41.7	68.98	64.14	75.52	0.00292101728229306	1.10988163377893	up	--	--	Molecular Function: ubiquitin protein ligase activity (GO:0061630);;	K19041|1.1e-22|cit:102621766|K19041 E3 ubiquitin-protein ligase RNF38/44 [EC:2.3.2.27] | (RefSeq) probable E3 ubiquitin-protein ligase ZFP1	--	[O]	Posttranslational modification, protein turnover, chaperones	Ring finger domain;; RING-like zinc finger;; RING-H2 zinc finger domain;; Zinc finger, C3HC4 type (RING finger);; RING-type zinc-finger	E3 ubiquitin-protein ligase MBR2 OS=Arabidopsis thaliana OX=3702 GN=MBR2 PE=1 SV=1	O	Posttranslational modification, protein turnover, chaperones	uncharacterized protein LOC11411170 [Medicago truncatula]
TRINITY_DN42229_c0_g1	150	617	283	46	98	69	6.52	25.04	11.83	1.97	3.96	2.85	0.00139422790152454	-2.33096	down	--	--	Cellular Component: integral component of membrane (GO:0016021);; Biological Process: electron transport chain (GO:0022900);;	--	--	--	--	--	--	C	Energy production and conversion	hypothetical protein LSAT_4X50261 [Lactuca sativa]
TRINITY_DN4628_c0_g1	911	50	56	40	14	27	32.16	1.68	1.71	1.26	1.26	1.21	0.00807361630429201	-3.63006	down	[G]	Carbohydrate transport and metabolism	Molecular Function: sugar:proton symporter activity (GO:0005351);; Cellular Component: integral component of plasma membrane (GO:0005887);; Biological Process: glucose import (GO:0046323);;	K24193|1.2e-187|mtr:MTR_3g008160|K24193 MFS transporter, SP family, sugar:H+ symporter | (RefSeq) sugar porter (SP) family MFS transporter	--	[R]	General function prediction only	Sugar (and other) transporter	Hexose carrier protein HEX6 OS=Ricinus communis OX=3988 GN=HEX6 PE=2 SV=1	U	Intracellular trafficking, secretion, and vesicular transport	hexose carrier protein HEX6 [Medicago truncatula]
TRINITY_DN2651_c0_g1	101	132	65	14	22	32	4.65	6.05	3.54	0.68	1.21	1.56	0.00100574868512274	-2.16319	down	--	--	Biological Process: regulation of transcription, DNA-templated (GO:0006355);; Biological Process: circadian rhythm (GO:0007623);;	--	--	--	--	--	Protein LNK3 OS=Arabidopsis thaliana OX=3702 GN=LNK3 PE=1 SV=1	--	--	protein LNK3 isoform X1 [Medicago truncatula]
TRINITY_DN1375_c0_g1	3329	3365	3824	7318	6916	9391	52.59	49.71	57.81	114.61	101.47	140.61	7.55565341574023e-07	1.12917961544028	up	[O]	Posttranslational modification, protein turnover, chaperones	Cellular Component: nucleus (GO:0005634);; Cellular Component: cytosol (GO:0005829);;	K09489|0.0e+00|mtr:MTR_4g012050|K09489 heat shock 70kDa protein 4 | (RefSeq) heat shock 70 kDa protein	--	[O]	Posttranslational modification, protein turnover, chaperones	Hsp70 protein;; MreB/Mbl protein	Heat shock 70 kDa protein 14 OS=Arabidopsis thaliana OX=3702 GN=HSP70-14 PE=1 SV=1	O	Posttranslational modification, protein turnover, chaperones	heat shock 70 kDa protein 15 [Medicago truncatula]
TRINITY_DN29085_c0_g2	182	154	194	418	357	373	7.21	5.57	7.11	16.08	12.97	14.16	0.00117780747511414	1.08690983852388	up	[S]	Function unknown	Cellular Component: integral component of membrane (GO:0016021);; Biological Process: protein ubiquitination (GO:0016567);; Cellular Component: Cul4A-RING E3 ubiquitin ligase complex (GO:0031464);;	--	--	--	--	Sulfite exporter TauE/SafE	Sulfite exporter TauE/SafE family protein 2 OS=Arabidopsis thaliana OX=3702 GN=At1g61740 PE=2 SV=1	S	Function unknown	sulfite exporter TauE/SafE family protein 2 [Medicago truncatula]
TRINITY_DN6079_c1_g1	275	290	257	121	133	69	29.3	29.27	27.15	12.86	13.37	7.16	0.00411501444502631	-1.36253	down	--	--	--	--	--	--	--	--	--	--	--	universal stress A-like protein, partial [Trifolium pratense]
TRINITY_DN6025_c0_g1	1041	1210	943	204	416	75	30.63	27.8	20.73	5.86	9.08	4.12	0.00173276024694805	-2.21296	down	--	--	--	--	--	--	--	--	Disease resistance protein RML1A OS=Arabidopsis thaliana OX=3702 GN=RLM1A PE=3 SV=1	--	--	hypothetical protein MTR_8g469580 [Medicago truncatula]
TRINITY_DN7086_c0_g1	71	265	447	50	22	6	3.45	15.57	27.72	4.89	1.47	0.36	0.00285542785986037	-3.3407	down	--	--	--	K01601|3.8e-08|bdi:112271745|K01601 ribulose-bisphosphate carboxylase large chain [EC:4.1.1.39] | (RefSeq) uncharacterized protein LOC112271745	Glyoxylate and dicarboxylate metabolism (ko00630);; Carbon fixation in photosynthetic organisms (ko00710);; Carbon metabolism (ko01200)	--	--	--	Uncharacterized protein ORF91 OS=Phalaenopsis aphrodite subsp. formosana OX=308872 PE=4 SV=1	--	--	hypothetical protein Lal_00008596 [Lupinus albus]
TRINITY_DN6480_c0_g1	46	81	98	193	305	265	3.06	5.02	6.29	12.62	18.83	16.75	0.00107503243959912	1.71425789077007	up	--	--	Molecular Function: DNA binding (GO:0003677);; Molecular Function: transcription factor activity, sequence-specific DNA binding (GO:0003700);; Cellular Component: nucleus (GO:0005634);;	K09286|1.1e-87|mtr:MTR_3g110205|K09286 EREBP-like factor | (RefSeq) AP2 domain class transcription factor	--	--	--	AP2 domain	Dehydration-responsive element-binding protein 3 OS=Arabidopsis thaliana OX=3702 GN=DREB3 PE=2 SV=1	K	Transcription	hypothetical protein TSUD_307910 [Trifolium subterraneum]
TRINITY_DN28441_c0_g4	18	53	53	232	96	240	0.61	1.67	1.72	7.75	3.01	7.69	0.00651932848645717	2.15963356209666	up	--	--	Cellular Component: apoplast (GO:0048046);;	K01870|2.4e-36|csat:104723377|K01870 isoleucyl-tRNA synthetase [EC:6.1.1.5] | (RefSeq) isoleucine--tRNA ligase, chloroplastic/mitochondrial-like	Aminoacyl-tRNA biosynthesis (ko00970)	--	--	Dirigent-like protein	Dirigent protein 21 OS=Arabidopsis thaliana OX=3702 GN=DIR21 PE=3 SV=1	S	Function unknown	dirigent protein 22 [Medicago truncatula]
TRINITY_DN4959_c0_g1	428	392	391	203	145	230	31.97	27.15	28.17	14.82	10.07	16.3	0.00158686903524054	-1.09624	down	--	--	Cellular Component: nucleus (GO:0005634);; Biological Process: regulation of transcription, DNA-templated (GO:0006355);; Molecular Function: zinc ion binding (GO:0008270);; Biological Process: photomorphogenesis (GO:0009640);;	--	--	--	--	B-box zinc finger	B-box zinc finger protein 19 OS=Arabidopsis thaliana OX=3702 GN=BBX19 PE=1 SV=1	S	Function unknown	B-box zinc finger protein 18 isoform X1 [Medicago truncatula]
TRINITY_DN19661_c0_g1	159	481	603	1285	1641	1222	6.67	18.85	24.34	53.25	63.98	48.7	0.00915223201037187	1.69275887315203	up	[G]	Carbohydrate transport and metabolism	Molecular Function: UDP-glycosyltransferase activity (GO:0008194);;	K12930|1.0e-173|aip:107631056|K12930 anthocyanidin 3-O-glucosyltransferase [EC:2.4.1.115] | (RefSeq) anthocyanidin 3-O-glucosyltransferase 7-like	Anthocyanin biosynthesis (ko00942)	[GC]	Carbohydrate transport and metabolism;; Energy production and conversion	UDP-glucoronosyl and UDP-glucosyl transferase	Kaempferol 3-O-beta-D-galactosyltransferase OS=Petunia hybrida OX=4102 PE=1 SV=1	G	Carbohydrate transport and metabolism	anthocyanidin 3-O-glucosyltransferase 2-like protein [Trifolium pratense]
TRINITY_DN893_c0_g1	936	1165	861	282	437	482	50.91	50.44	35.09	11.69	17.36	19.03	1.0831122305887e-05	-1.33862	down	--	--	Cellular Component: integral component of membrane (GO:0016021);; Biological Process: protein ubiquitination (GO:0016567);; Cellular Component: Cul4A-RING E3 ubiquitin ligase complex (GO:0031464);;	--	--	--	--	Sulfite exporter TauE/SafE	Sulfite exporter TauE/SafE family protein 3 OS=Arabidopsis thaliana OX=3702 GN=At2g25737 PE=2 SV=1	S	Function unknown	sulfite exporter TauE/SafE family protein 3 [Medicago truncatula]
TRINITY_DN1827_c0_g2	66	132	6753	8	37	19	2.48	4.63	243.76	0.3	1.29	0.68	0.00411501444502631	-6.88793	down	--	--	--	--	--	[L]	Replication, recombination and repair	DDE superfamily endonuclease;; Plant transposon protein	--	L	Replication, recombination and repair	protein ALP1-like [Medicago truncatula]
TRINITY_DN19853_c0_g1	2394	1770	1165	819	1005	775	82.47	56.97	38.55	27.9	32.17	25.34	0.00914671162169251	-1.04939	down	--	--	Biological Process: protein homooligomerization (GO:0051260);;	K04688|2.6e-19|mdm:114826717|K04688 ribosomal protein S6 kinase beta [EC:2.7.11.1] | (RefSeq) serine/threonine-protein kinase AtPK1/AtPK6-like	--	[R]	General function prediction only	BTB/POZ domain	Protein ENDOPLASMIC RETICULUM-ARRESTED PEN3 OS=Arabidopsis thaliana OX=3702 GN=EAP3 PE=1 SV=1	S	Function unknown	BTB/POZ domain-containing protein [Trifolium pratense]
TRINITY_DN7225_c1_g3	3612	334	1010	154	198	109	124.45	10.96	33.16	6.12	6.39	3.49	6.44732231157712e-05	-3.43358	down	--	--	Molecular Function: aspartic-type endopeptidase activity (GO:0004190);;	K22683|1.5e-17|tcc:18602110|K22683 aspartyl protease family protein [EC:3.4.23.-] | (RefSeq) aspartyl protease family protein 2	--	[O]	Posttranslational modification, protein turnover, chaperones	Xylanase inhibitor C-terminal;; Xylanase inhibitor N-terminal	Probable aspartic proteinase GIP2 OS=Nicotiana benthamiana OX=4100 GN=GIP2 PE=1 SV=1	O	Posttranslational modification, protein turnover, chaperones	putative nepenthesin [Medicago truncatula]
TRINITY_DN8570_c0_g1	72	30	392	6	11	7	8.53	3.33	48.09	0.76	1.28	0.87	0.000182584670671813	-4.45315	down	--	--	Molecular Function: methyltransferase activity (GO:0008168);; Biological Process: methylation (GO:0032259);;	--	--	--	--	Protein of unknown function (DUF1442)	--	S	Function unknown	uncharacterized protein LOC11407135 [Medicago truncatula]
TRINITY_DN1800_c0_g1	12693	13531	7005	2622	4615	4522	1402.65	1392.48	749.53	280.41	476.06	460.37	6.50273874682472e-05	-1.52562	down	--	--	--	--	--	--	--	Dormancy/auxin associated protein	Dormancy-associated protein homolog 3 OS=Arabidopsis thaliana OX=3702 GN=At1g56220 PE=1 SV=1	S	Function unknown	unknown [Medicago truncatula]
TRINITY_DN611_c1_g1	226	515	428	936	1107	1195	10.07	23.35	17.12	33.43	39.59	45.45	0.00121405323971048	1.43182732544395	up	--	--	Cellular Component: extracellular region (GO:0005576);; Cellular Component: cell wall (GO:0005618);; Molecular Function: hydrolase activity (GO:0016787);; Biological Process: cell wall organization (GO:0071555);;	K01280|2.9e-67|spen:107013676|K01280 tripeptidyl-peptidase II [EC:3.4.14.10] | (RefSeq) tripeptidyl-peptidase 2-like isoform X1	--	[M]	Cell wall/membrane/envelope biogenesis	Pectinacetylesterase;; Pectinacetylesterase	Pectin acetylesterase 10 OS=Arabidopsis thaliana OX=3702 GN=PAE10 PE=2 SV=1	M	Cell wall/membrane/envelope biogenesis	pectinacetylesterase family protein [Medicago truncatula]
TRINITY_DN775_c0_g2	2171	3414	1806	1017	1173	1112	185.76	274.79	150.67	86.01	93.97	91.42	0.000497302368016709	-1.18152	down	--	--	Cellular Component: nucleosome (GO:0000786);; Molecular Function: double-stranded DNA binding (GO:0003690);; Cellular Component: nucleus (GO:0005634);; Biological Process: nucleosome assembly (GO:0006334);; Biological Process: regulation of transcription, DNA-templated (GO:0006355);; Biological Process: nucleosome positioning (GO:0016584);; Biological Process: chromosome condensation (GO:0030261)…	K11275|1.7e-39|mtr:MTR_1g070440|K11275 histone H1/5 | (RefSeq) linker histone H1 and h5 family protein	--	--	--	linker histone H1 and H5 family	Histone H1 OS=Pisum sativum OX=3888 PE=2 SV=1	B	Chromatin structure and dynamics	histone H1 [Medicago truncatula]
TRINITY_DN46570_c0_g1	88	193	161	690	526	307	3.39	6.95	5.96	26.27	18.83	11.23	0.0032684794488002	1.77418253600462	up	--	--	Molecular Function: UDP-glycosyltransferase activity (GO:0008194);; Cellular Component: intracellular membrane-bounded organelle (GO:0043231);;	K23260|5.6e-117|cam:101489464|K23260 scopoletin glucosyltransferase [EC:2.4.1.128] | (RefSeq) UGT73F5; UDP-glucose flavonoid 3-O-glucosyltransferase 7	Phenylpropanoid biosynthesis (ko00940)	[GC]	Carbohydrate transport and metabolism;; Energy production and conversion	UDP-glucoronosyl and UDP-glucosyl transferase	UDP-glucose flavonoid 3-O-glucosyltransferase 7 OS=Fragaria ananassa OX=3747 GN=GT7 PE=1 SV=1	--	--	UDP-glucose flavonoid 3-O-glucosyltransferase 7 [Medicago truncatula]
TRINITY_DN24408_c0_g1	1405	1685	1409	4846	5301	4427	92.87	103.96	89.95	315.16	325.52	278.34	1.02726674757223e-17	1.67227273367889	up	[O]	Posttranslational modification, protein turnover, chaperones	Molecular Function: peroxidase activity (GO:0004601);; Biological Process: cell redox homeostasis (GO:0045454);; Molecular Function: peroxiredoxin activity (GO:0051920);;	K24140|5.5e-52|spen:107026200|K24140 glutaredoxin-dependent peroxiredoxin [EC:1.11.1.25] | (RefSeq) peroxiredoxin-2B	--	[O]	Posttranslational modification, protein turnover, chaperones	Redoxin;; AhpC/TSA family	Peroxiredoxin-2E, chloroplastic OS=Arabidopsis thaliana OX=3702 GN=PRXIIE PE=1 SV=2	O	Posttranslational modification, protein turnover, chaperones	peroxiredoxin-2E, chloroplastic [Medicago truncatula]
TRINITY_DN47411_c0_g1	280	308	272	106	182	132	20.11	20.64	18.88	7.48	12.14	9.02	0.00702758014231413	-1.06615	down	--	--	--	--	--	--	--	--	--	--	--	uncharacterized protein LOC11442322 [Medicago truncatula]
TRINITY_DN6752_c0_g1	773	231	217	64	72	67	34.95	9.75	9.44	2.86	3.02	2.88	8.38514003059523e-05	-2.59993	down	--	--	Molecular Function: AT DNA binding (GO:0003680);; Molecular Function: transcription factor activity, sequence-specific DNA binding (GO:0003700);; Cellular Component: nucleus (GO:0005634);;	--	--	--	--	Plants and Prokaryotes Conserved (PCC) domain	AT-hook motif nuclear-localized protein 17 OS=Arabidopsis thaliana OX=3702 GN=AHL17 PE=2 SV=1	K	Transcription	AT-hook motif nuclear-localized protein 17 [Medicago truncatula]
TRINITY_DN1739_c0_g2	1476	740	650	290	250	372	42.09	10.13	12.23	4.6	3.63	5.03	0.000271414504064666	-1.67357	down	--	--	Molecular Function: DNA binding (GO:0003677);; Cellular Component: nucleus (GO:0005634);;	K12133|0.0e+00|mtr:MTR_7g118330|K12133 MYB-related transcription factor LHY | (RefSeq) late elongated hypocotyl-like protein	Circadian rhythm - plant (ko04712)	[O]	Posttranslational modification, protein turnover, chaperones	Myb-like DNA-binding domain	Protein LHY OS=Arabidopsis thaliana OX=3702 GN=LHY PE=1 SV=2	K	Transcription	protein LHY isoform X1 [Medicago truncatula]
TRINITY_DN3985_c0_g2	404	39	84	8	28	15	26.2	2.26	5.81	0.52	1.8	0.83	0.00379763726041387	-3.39131	down	--	--	Molecular Function: DNA binding (GO:0003677);; Cellular Component: nucleus (GO:0005634);; Biological Process: regulation of transcription, DNA-templated (GO:0006355);;	K00521|1.3e-37|cmos:111447866|K00521 ferric-chelate reductase [EC:1.16.1.7] | (RefSeq) ferric reduction oxidase 7, chloroplastic-like	--	--	--	No apical meristem (NAM) protein	NAC domain-containing protein 2 OS=Solanum lycopersicum OX=4081 GN=NAP2 PE=2 SV=1	K	Transcription	NAC transcription factor [Medicago sativa]
TRINITY_DN2532_c0_g1	13986	16718	12356	5800	8962	6177	568.78	618.98	492.23	253	345.19	247.63	0.000350105738969324	-1.06531	down	[H]	Coenzyme transport and metabolism	Molecular Function: methylenetetrahydrofolate dehydrogenase (NADP+) activity (GO:0004488);;	K00288|5.0e-21|qsu:112031202|K00288 methylenetetrahydrofolate dehydrogenase (NADP+) / methenyltetrahydrofolate cyclohydrolase / formyltetrahydrofolate synthetase [EC:1.5.1.5 3.5.4.9 6.3.4.3] | (RefSeq) C-1-tetrahydrofolate synthase, cytoplasmic-like	One carbon pool by folate (ko00670)	[H]	Coenzyme transport and metabolism	Tetrahydrofolate dehydrogenase/cyclohydrolase, NAD(P)-binding domain	Bifunctional protein FolD 2 OS=Arabidopsis thaliana OX=3702 GN=FOLD2 PE=2 SV=1	H	Coenzyme transport and metabolism	c-1-tetrahydrofolate synthase cytoplasmic-like [Trifolium pratense]
TRINITY_DN43327_c0_g1	96	139	34	12	5	10	3.85	5.21	1.31	0.48	0.19	0.38	0.000263571098954597	-3.31334	down	--	--	Molecular Function: nucleic acid binding (GO:0003676);; Molecular Function: RNA binding (GO:0003723);;	--	--	--	--	Domain of unknown function (DUF4283)	--	S	Function unknown	hypothetical protein L195_g013415 [Trifolium pratense]
TRINITY_DN7893_c0_g1	1148	1147	670	260	510	226	45.23	37.78	21.21	9.47	17.84	8.23	0.00170574113699343	-1.58875	down	[I]	Lipid transport and metabolism	Molecular Function: methylcrotonoyl-CoA carboxylase activity (GO:0004485);; Cellular Component: mitochondrion (GO:0005739);; Biological Process: leucine catabolic process (GO:0006552);; Cellular Component: methylcrotonoyl-CoA carboxylase complex (GO:1905202);;	K01969|5.8e-276|mtr:MTR_4g085890|K01969 3-methylcrotonyl-CoA carboxylase beta subunit [EC:6.4.1.4] | (RefSeq) methylcrotonyl-CoA carboxylase beta chain, putative	Valine, leucine and isoleucine degradation (ko00280)	[EI]	Amino acid transport and metabolism;; Lipid transport and metabolism	Carboxyl transferase domain;; Malonate decarboxylase gamma subunit (MdcE);; Carboxyl transferase domain	Methylcrotonoyl-CoA carboxylase beta chain, mitochondrial OS=Arabidopsis thaliana OX=3702 GN=MCCB PE=2 SV=1	--	--	methylcrotonoyl-CoA carboxylase beta chain, mitochondrial isoform X1 [Medicago truncatula]
TRINITY_DN46000_c0_g1	448	534	420	196	272	228	38.95	43.31	35.4	16.71	21.97	18.88	0.000398523523850314	-1.03865	down	--	--	--	--	--	--	--	Protein of unknown function (DUF740)	--	--	--	hypothetical protein L195_g019519 [Trifolium pratense]
TRINITY_DN8202_c0_g1	230	77	452	20	25	17	8.06	2.49	16.54	0.68	0.8	0.56	4.77103132080705e-06	-3.67263	down	--	--	Molecular Function: glycerol-3-phosphate O-acyltransferase activity (GO:0004366);; Biological Process: cutin biosynthetic process (GO:0010143);; Cellular Component: membrane (GO:0016020);; Cellular Component: integral component of membrane (GO:0016021);; Molecular Function: phosphatase activity (GO:0016791);; Molecular Function: glycerol-3-phosphate 2-O-acyltransferase activity (GO:0090447);; Mol…	K13508|2.1e-282|mtr:MTR_1g086650|K13508 glycerol-3-phosphate acyltransferase [EC:2.3.1.15 2.3.1.198] | (RefSeq) glycerol-3-phosphate acyltransferase	Glycerolipid metabolism (ko00561);; Glycerophospholipid metabolism (ko00564)	--	--	Acyltransferase	Probable glycerol-3-phosphate acyltransferase 2 OS=Arabidopsis thaliana OX=3702 GN=GPAT2 PE=2 SV=1	I	Lipid transport and metabolism	probable glycerol-3-phosphate acyltransferase 2 [Medicago truncatula]
TRINITY_DN44930_c0_g1	813	456	549	284	242	240	25.18	13.2	16.32	8.7	6.96	7.05	0.00144536312560432	-1.26694	down	[O]	Posttranslational modification, protein turnover, chaperones	Molecular Function: ATP binding (GO:0005524);; Cellular Component: integral component of membrane (GO:0016021);; Molecular Function: hydrolase activity (GO:0016787);;	K08900|4.8e-269|mtr:MTR_3g092060|K08900 mitochondrial chaperone BCS1 | (RefSeq) P-loop nucleoside triphosphate hydrolase superfamily protein	--	[O]	Posttranslational modification, protein turnover, chaperones	ATPase family associated with various cellular activities (AAA);; Domain associated at C-terminal with AAA	AAA-ATPase At2g46620 OS=Arabidopsis thaliana OX=3702 GN=At2g46620 PE=2 SV=1	O	Posttranslational modification, protein turnover, chaperones	AAA-ATPase At2g46620 [Medicago truncatula]
TRINITY_DN24471_c0_g1	615	423	399	158	294	185	16.13	10.37	10.04	4.1	7.17	4.6	0.00898735450296513	-1.20081	down	--	--	Biological Process: protein homooligomerization (GO:0051260);;	K11253|3.2e-22|osa:9266481|K11253 histone H3 | (RefSeq) histone H3.2	--	[R]	General function prediction only	BTB/POZ domain	BTB/POZ domain-containing protein At2g24240 OS=Arabidopsis thaliana OX=3702 GN=At2g24240 PE=2 SV=1	S	Function unknown	BTB/POZ domain-containing protein At2g24240 [Medicago truncatula]
TRINITY_DN5372_c0_g1	2375	1732	2857	3633	5124	5867	148.33	99.38	168.68	222.88	299.39	347.2	0.00859392156899005	1.01945571268311	up	--	--	Biological Process: oxidation-reduction process (GO:0055114);;	--	--	[S]	Function unknown	AhpC/TSA antioxidant enzyme	--	S	Function unknown	thioredoxin-like protein AAED1 chloroplastic-like [Trifolium pratense]
TRINITY_DN6454_c0_g1	551	359	622	212	271	189	11.93	7.17	12.93	4.53	5.44	3.84	0.0067655382590371	-1.22472	down	--	--	Molecular Function: transcription factor activity, sequence-specific DNA binding (GO:0003700);; Cellular Component: nucleus (GO:0005634);; Biological Process: regulation of transcription, DNA-templated (GO:0006355);; Biological Process: response to chitin (GO:0010200);; Molecular Function: sequence-specific DNA binding (GO:0043565);;	K14494|4.1e-48|ppp:112296036|K14494 DELLA protein | (RefSeq) DELLA protein GAI-like	Plant hormone signal transduction (ko04075)	--	--	GRAS domain family	Scarecrow-like protein 14 OS=Arabidopsis thaliana OX=3702 GN=SCL14 PE=1 SV=2	K	Transcription	scarecrow-like protein 14 [Medicago truncatula]
TRINITY_DN1496_c0_g1	318	418	224	138	127	73	10.84	13.42	7.1	4.82	4.06	2.27	0.00452587317639849	-1.50761	down	[G]	Carbohydrate transport and metabolism	Molecular Function: hydrolase activity, hydrolyzing O-glycosyl compounds (GO:0004553);; Biological Process: carbohydrate metabolic process (GO:0005975);; Molecular Function: beta-glucosidase activity (GO:0008422);; Molecular Function: scopolin beta-glucosidase activity (GO:0102483);;	K01188|1.8e-182|mtr:MTR_6g078330|K01188 beta-glucosidase [EC:3.2.1.21] | (RefSeq) glycoside hydrolase family 1 protein	Cyanoamino acid metabolism (ko00460);; Starch and sucrose metabolism (ko00500);; Phenylpropanoid biosynthesis (ko00940)	[G]	Carbohydrate transport and metabolism	Glycosyl hydrolase family 1;; Glycosyl hydrolase family 1;; Glycosyl hydrolase family 1	Beta-glucosidase 12 OS=Oryza sativa subsp. indica OX=39946 GN=BGLU12 PE=3 SV=1	G	Carbohydrate transport and metabolism	beta-glucosidase 12 isoform X1 [Medicago truncatula]
TRINITY_DN18528_c1_g1	44	61	36	101	169	180	4.3	5.56	3.42	9.66	15.34	16.76	0.00163844488382102	1.64033595289801	up	--	--	--	--	--	--	--	--	--	--	--	uncharacterized protein LOC101500757 [Cicer arietinum]
TRINITY_DN42663_c0_g1	361	94	102	27	35	35	53.3	12.92	14.75	3.87	4.8	4.94	0.00149168711103024	-2.53913	down	--	--	--	K19041|1.0e-11|ini:109161278|K19041 E3 ubiquitin-protein ligase RNF38/44 [EC:2.3.2.27] | (RefSeq) RING-H2 finger protein ATL16-like	--	[O]	Posttranslational modification, protein turnover, chaperones	Ring finger domain;; RING-like zinc finger;; RING-H2 zinc finger domain;; Zinc finger, C3HC4 type (RING finger)	RING-H2 finger protein ATL3 OS=Arabidopsis thaliana OX=3702 GN=ATL3 PE=2 SV=1	O	Posttranslational modification, protein turnover, chaperones	putative transcription factor C2H2 family [Medicago truncatula]
TRINITY_DN1887_c0_g1	1283	850	649	423	511	423	27.06	16.74	12.95	8.69	9.88	8.06	0.00901764758510839	-1.05249	down	--	--	Cellular Component: pre-autophagosomal structure (GO:0000407);; Biological Process: autophagy of mitochondrion (GO:0000422);; Biological Process: mitophagy (GO:0000423);; Molecular Function: aminoacyl-tRNA ligase activity (GO:0004812);; Molecular Function: ATP binding (GO:0005524);; Cellular Component: cytosol (GO:0005829);; Biological Process: tRNA aminoacylation for protein translation (GO:0006…	K08331|2.8e-267|mtr:MTR_5g068710|K08331 autophagy-related protein 13 | (RefSeq) autophagy-related protein	Autophagy - other (ko04136)	[U]	Intracellular trafficking, secretion, and vesicular transport	Autophagy-related protein 13	Autophagy-related protein 13a OS=Arabidopsis thaliana OX=3702 GN=ATG13A PE=1 SV=1	U	Intracellular trafficking, secretion, and vesicular transport	autophagy-related protein [Medicago truncatula]
TRINITY_DN702_c0_g5	25	33	32	0	3	0	2.5	3.07	3.1	0	0.28	0	0.00299565475040862	-4.94276	down	--	--	--	--	--	--	--	--	--	--	--	ultraviolet-B receptor UVR8-like protein, partial [Trifolium pratense]
TRINITY_DN3133_c2_g1	574	327	606	1389	1175	1664	20.45	10.69	20.3	49.13	38.81	56.47	0.000324446992520837	1.44713816622489	up	--	--	Molecular Function: thiol-dependent ubiquitin-specific protease activity (GO:0004843);;	K18342|4.3e-32|atr:105420712|K18342 OTU domain-containing protein 6 [EC:3.4.19.12] | (RefSeq) OTU domain-containing protein At3g57810-like isoform X2	--	[TO]	Signal transduction mechanisms;; Posttranslational modification, protein turnover, chaperones	OTU-like cysteine protease	OVARIAN TUMOR DOMAIN-containing deubiquitinating enzyme 4 OS=Arabidopsis thaliana OX=3702 GN=OTU4 PE=1 SV=1	O	Posttranslational modification, protein turnover, chaperones	OTU domain-containing protein 6B [Medicago truncatula]
TRINITY_DN5461_c0_g1	2	7	9	55	50	58	0.08	0.25	0.34	2.11	1.8	2.14	0.000459185345675972	3.13888577928396	up	--	--	Molecular Function: DNA binding (GO:0003677);; Cellular Component: nucleus (GO:0005634);; Biological Process: regulation of transcription, DNA-templated (GO:0006355);;	K16222|3.1e-35|dct:110107877|K16222 Dof zinc finger protein DOF5.5 | (RefSeq) cyclic dof factor 1 isoform X1	Circadian rhythm - plant (ko04712)	--	--	Dof domain, zinc finger	Cyclic dof factor 2 OS=Arabidopsis thaliana OX=3702 GN=CDF2 PE=1 SV=2	K	Transcription	cyclic dof factor 1 [Medicago truncatula]
TRINITY_DN9572_c0_g1	4355	4714	7563	18272	12141	12222	137.84	139.43	229.88	572.19	357.06	367.28	0.00329776779589591	1.32763358017011	up	[QV]	Secondary metabolites biosynthesis, transport and catabolism;; Defense mechanisms	Molecular Function: monooxygenase activity (GO:0004497);; Molecular Function: iron ion binding (GO:0005506);; Cellular Component: integral component of membrane (GO:0016021);; Molecular Function: oxidoreductase activity, acting on paired donors, with incorporation or reduction of molecular oxygen (GO:0016705);; Molecular Function: heme binding (GO:0020037);;	K09587|1.6e-216|mtr:MTR_8g077810|K09587 steroid 22-alpha-hydroxylase [EC:1.14.13.-] | (RefSeq) cytochrome P450 family 90 protein	Brassinosteroid biosynthesis (ko00905)	[QI]	Secondary metabolites biosynthesis, transport and catabolism;; Lipid transport and metabolism	Cytochrome P450	Cytochrome P450 90B1 OS=Arabidopsis thaliana OX=3702 GN=CYP90B1 PE=1 SV=2	Q	Secondary metabolites biosynthesis, transport and catabolism	cytochrome P450 CYP90B50 [Trigonella foenum-graecum]
TRINITY_DN6987_c0_g1	574	478	290	1139	803	1506	7.09	3.48	3.24	10.98	7.99	12.11	0.00251276985877	1.34069413702566	up	--	--	Molecular Function: nucleic acid binding (GO:0003676);; Molecular Function: RNA-directed DNA polymerase activity (GO:0003964);; Molecular Function: RNA-DNA hybrid ribonuclease activity (GO:0004523);;	K22804|3.1e-88|bna:106442438|K22804 structural maintenance of chromosomes protein 6 | (RefSeq) structural maintenance of chromosomes protein 6B-like	--	[R]	General function prediction only	Reverse transcriptase (RNA-dependent DNA polymerase);; zinc-binding in reverse transcriptase;; Reverse transcriptase-like;; Zinc knuckle;; Domain of unknown function (DUF4283)	--	L	Replication, recombination and repair	uncharacterized protein LOC112419429 [Medicago truncatula]
TRINITY_DN1144_c0_g1	20255	23834	62658	10172	13131	12217	391.07	495.74	1232.37	183.59	213.84	200.55	0.00681323176014034	-1.65252	down	--	--	--	--	--	[R]	General function prediction only	Domain of unknown function (DUF4228)	--	S	Function unknown	hypothetical protein Lal_00045043 [Lupinus albus]
TRINITY_DN7404_c0_g1	145	175	253	431	617	912	6.44	7.31	10.83	19.03	25.54	38.58	0.000271392859010533	1.7137253760051	up	[C]	Energy production and conversion	--	K10251|3.8e-06|gsl:Gasu_55690|K10251 17beta-estradiol 17-dehydrogenase / very-long-chain 3-oxoacyl-CoA reductase [EC:1.1.1.62 1.1.1.330] | (RefSeq) beta-keto reductase	Fatty acid elongation (ko00062);; Biosynthesis of unsaturated fatty acids (ko01040);; Fatty acid metabolism (ko01212)	[I]	Lipid transport and metabolism	short chain dehydrogenase;; Enoyl-(Acyl carrier protein) reductase	--	Q	Secondary metabolites biosynthesis, transport and catabolism	very-long-chain 3-oxoacyl-CoA reductase isoform X2 [Medicago truncatula]
TRINITY_DN17285_c0_g1	1021	693	548	19	252	47	173.81	109.88	91.74	3.19	40.29	7.82	0.00518409785706629	-2.86285	down	--	--	Molecular Function: carboxypeptidase activity (GO:0004180);; Biological Process: developmental process (GO:0032502);;	--	--	--	--	--	--	S	Function unknown	uncharacterized protein LOC11446852 [Medicago truncatula]
TRINITY_DN21728_c0_g1	959	917	1305	2238	8428	3132	41.99	34.41	53.54	95.94	349.46	138.16	0.000791396719256248	2.06878065984228	up	--	--	Molecular Function: AT DNA binding (GO:0003680);; Cellular Component: nucleus (GO:0005634);;	--	--	--	--	Plants and Prokaryotes Conserved (PCC) domain	AT-hook motif nuclear-localized protein 1 OS=Arabidopsis thaliana OX=3702 GN=AHL1 PE=1 SV=1	K	Transcription	AT-hook motif nuclear-localized protein 7 [Medicago truncatula]
[truncated: 74 more rows]

## Sheet: QHCKvs_QH200.annotation 
QHCKvs_QH200.annotation
[truncated: 1,467 more rows]

## Sheet: QH100vs_QH200.annotation 
QH100vs_QH200.annotation
[truncated: 189 more rows]
